# Supplementary material for: Comprehensive investigation of malignant epithelial cell-related genes in clear cell renal cell carcinoma: development of a prognostic signature and exploration of tumor microenvironment interactions
Source: J Transl Med. 2024 Jul 1;22:607. doi: 10.1186/s12967-024-05426-x (PMC11218120; doi:10.1186/s12967-024-05426-x)
Supplement: Supplementary file 1 — Supplementary Material 1 [file 12967_2024_5426_MOESM1_ESM.xlsx]

## Sheet: Sheet1
Supplementary table 1. Marker genes associated with immune modulation.
Gene	Gene Family	Super Category	Immune Checkpoint	Function
ADORA2A	Receptor	Receptor	Inhibitory
ARG1	Enzyme	Other	Inhibitory	Immune suppression
BTLA	Immunoglobulin	Receptor	Inhibitory
BTN3A1	Butyrophilins	Co-inhibitor	Stimulatory	Activation of γδ T cells
BTN3A2	Butyrophilins	Co-inhibitor	Stimulatory	Higher expression leads to increased CD4+ infiltration
CCL5 (RANTES)	Chemokine	Ligand	Stimulatory
CD27 (TNFRSF7)	TNFR	Receptor	Stimulatory
CD274 (PD-L1)	B7/CD28	Co-inhibitor	Inhibitory
CD276 (B7-H3)	B7/CD28	Co-inhibitor	Inhibitory
CD28	B7/CD28	Co-stimulator	Stimulatory
CD40	TNFR	Receptor	Stimulatory
CD40LG	TNF	Ligand	Stimulatory
CD70	TNF	Ligand	Stimulatory
CD80 (B7-1)	B7/CD28	Co-stimulator	Stimulatory	T cell activation
CTLA4	Receptor	Receptor	Inhibitory
CX3CL1	CXC chemokine	Ligand	Stimulatory
CXCL10 (IP-10)	CXC chemokine	Ligand	Stimulatory
CXCL9	CXC chemokine	Ligand	Stimulatory
EDNRB	Receptor	Receptor	Inhibitory	Suppress T cell adhesion and homing
ENTPD1	Ectonucleotidase	Other	Stimulatory	Immune suppression
GZMA	Granzyme	Other	Stimulatory	Granzyme
HAVCR2 (TIM-3)	Immunoglobulin	Receptor	Inhibitory
HLA-A	MHC Class I	Antigen presentation		MHC Class I
HLA-B	MHC Class I	Antigen presentation		MHC Class I
HLA-C	MHC Class I	Antigen presentation		MHC Class I
HLA-DPA1	MHC Class II	Antigen presentation		MHC Class II
HLA-DPB1	MHC Class II	Antigen presentation		MHC Class II
HLA-DQA1	MHC Class II	Antigen presentation		MHC Class II
HLA-DQA2	MHC Class II	Antigen presentation		MHC Class II
HLA-DQB1	MHC Class II	Antigen presentation		MHC Class II
HLA-DQB2	MHC Class II	Antigen presentation		MHC Class II
HLA-DRA	MHC Class II	Antigen presentation		MHC Class II
HLA-DRB1	MHC Class II	Antigen presentation		MHC Class II
HLA-DRB3	MHC Class II	Antigen presentation		MHC Class II
HLA-DRB4	MHC Class II	Antigen presentation		MHC Class II
HLA-DRB5	MHC Class II	Antigen presentation		MHC Class II
HMGB1	HMG-box	Other	Stimulatory
ICAM1		Cell adhesion	Stimulatory
ICOS	B7/CD28	Receptor	Stimulatory
ICOSLG (B7-H2)	Ligand	Co-stimulator	Stimulatory
IDO1	Enzyme	Other	Inhibitory
IFNA1	Cytokine	Ligand	Stimulatory
IFNA2	Cytokine	Ligand	Stimulatory
IFNG	Cytokine	Ligand	Stimulatory
IL10	Cytokine	Ligand	Inhibitory	Anti-inflammatory cytokine
IL12	Cytokine	Ligand	Stimulatory
IL13	Cytokine	Ligand	Inhibitory	Anti-inflammatory cytokine
IL1A	Cytokine	Ligand	Stimulatory
IL1B	Cytokine	Ligand	Stimulatory
IL2	Cytokine	Ligand	Stimulatory
IL2RA (CD122)	Type I cytokine receptor	Receptor	Stimulatory
IL4	Cytokine	Ligand	Inhibitory	Differentiation of Th0 to Th2
ITGB2 (LFA1)	Integrin	Cell adhesion	Stimulatory
KIR2DL1	KIR	Receptor	Inhibitory
KIR2DL2	KIR	Receptor	Inhibitory
KIR2DL3	KIR	Receptor	Inhibitory
LAG3	Immunoglobulin	Receptor	Inhibitory
MICA	MHC Class I	Antigen presentation		Immune suppression
MICB	MHC Class I	Antigen presentation		Immune suppression
PDCD1 (PD-1)	B7/CD28	Receptor	Inhibitory
PDCD1LG2 (PD-L2, CD273, B7-DC)	B7/CD28	Co-inhibitor		Immune suppression
PRF1	Pore	Other	Stimulatory	Allows infiltration by granzymes
SELP	Selectin	Cell adhesion	Stimulatory
SLAMF7	SLAM	Co-inhibitor	Inhibitory	Inhibitory
TGFB1	Cytokine	Ligand	Inhibitory	Immune suppression
TIGIT	PVR	Receptor	Inhibitory
TLR4	Receptor	Receptor	Stimulatory
TNFA	Cytokine	Ligand	Stimulatory
TNFRSF14 (HVEM)	TNFR	Receptor	Stimulatory
TNFRSF18 (CD357, GITR)	TNFR	Receptor	Stimulatory
TNFRSF4 (CD134,OX40)	TNFR	Receptor	Stimulatory
TNFRSF9 (CD137, 4-1BB)	TNFR	Receptor	Stimulatory
TNFSF4 (OX40L)	TNF	Ligand	Stimulatory
TNFSF9 (CD137L, 4-1BB-L)	TNF	Ligand	Stimulatory
VEGFA	Growth factor	Ligand	Inhibitory	Immune suppressor
VEGFB	Growth factor	Ligand	Inhibitory	Immune suppressor
VISTA (B7-H5)	Immunoglobulin	Co-inhibitor	Inhibitory
VTCN1 (B7-H4)	B7/CD28	Co-inhibitor	Inhibitory

## Sheet: Sheet2
Supplementary table 2. Immunesuppress related signatures.
C ECM	immunesignature	MMP11	TNXB	DPT	ADAMTS14	GPM6B	SERPINH1	MFAP4	COL10A1	DCN	COL11A1	FBLN5	JAM2	MYH11	ABI3BP	MMP1	COL1A1	LOXL2	MMP9	ADAM12	ACAN	RECK	PDGFRA	SPP1	FAP	LAMA2	CYR61	FGF2	COL4A6	ADAM8	COL5A2	DDR2	TIMP1	ECM2	COL14A1	A2M	COL4A3	MMP12	FBLN1	ITGA9	ITGAX	COL5A1	COL4A4	COL7A1	COL5A3	CTGF	FLRT2	TGFBI	COMP
TITR	immune signature	CCR8	CD80	CSF2RB	ENTPD1	EBI3	TNFRSF8	TNFRSF18	DUSP4	SDC4	LAPTM4B	TNFRSF4	SEC14L1	TNFRSF9	IRAK2	FNDC3B	IKZF4	IL1R2	NINJ1	SYNGR2	TNIP2	SSH1	ARHGEF12	GCNT1	NCF4	MAPKAPK2	RHBDD2	TRAF3	IRF5	ACOT9	HIVEP3	RFK	UEVLD	BCL2L1	FAM129A	BATF	RHOC	ZNRF1	PMAIP1	PLAGL2	MRPS6	IL1RL1	CREB3L2	CPD	PICALM	CCR5	CTNNA1	GALC	TTC39C
Activated CD4 T cell	immunocyte28	AIM2	BIRC3	BRIP1	CCL20	CCL4	CCL5	CCNB1	CCR7	DUSP2	ESCO2	ETS1	EXO1	EXOC6	IARS	ITK	KIF11	KNTC1	NUF2	PRC1	PSAT1	RGS1	RTKN2	SAMSN1	SELL	TRAT1
Immune signaling molecules	immune signature	SH2D1A	TIGIT	PTPRCAP	LAX1	SPIB	SLAMF1	TCL1A	TRAT1	THEMIS	LCK	SIT1	HSH2D	ITK	PTPRC	ZAP70	CRTAM	TIMD4	SIRPG	SLA2	DC247	TBX21	RHOH	HSH2D	POU2AF1	BLK	PAX5	BANK1	STAP1	IKZF3	TNFRSF17	MS4A1	SPIB	AIM2	SKAP1	IFI27	NLRP2	ZBP1	TIBAB	GZMA	GZMB	GZMH	GZMK	CHIT1	MMP12	HAMP	ERAP2	MARCO	GBP5
Immune cell subsets	immune signature	CD1c	CD2	CD3E	CD3D	CD3G	CD6	CD7	CD8A	CD8B	CD19	CD20	CD79A	CD79B	NKG7	KLRD1	KLRC1	KIR2DL4	CD24	CD38
B cell cluster	immune signature	IGJ	KIAA0125	TNFRSF17	FCRL5	POU2AF1	CD79A	BMS1P20	ADAM6	NUGGC	MEI1	CD79B	PAX5	FCER2	FCRL2	CXCR5	CD19	FCRLA	BLK	FCRL1	MS4A1	CNR2	BANK1	TNFRSF13B
B.P. meta	immune signature	IRF4	CD79A	POU2AF1	TNFRSF17	LAX1	CKAP2	IGHG1	IGHV1-69	IGHA1	IGKV3-20	IGJ	LOC91316	IGKC	FAM20B	IGKV4-1	IGHD	NTN3	IGLJ3	IGLL3	IGKV1D-13	LOC652493	LOC100290557	IGLV1-44	IGHM	IGHV3-23	IGHV4-31	LOC100132941	LOC100289290	LOC100291056	LOC100293211	LOC100293324	IGLC1
TLS	immune signature	CCL2	CCL3	CCL4	CCL5	CCL8	CCL18	CCL19	CCL21	CXCL9	CXCL10	CXCL11	CXCL13
Activated dendritic cell	na	ABCD1	C1QC	CAPG	CCL3L3	CD207	CD302	ATP5B	ATP5L	ATP6V1A	BCL2L1	C1QB	SNURF	SPCS3	CCNA1	CEACAM8	NOS2	SRA1	TNFRSF6B	TREM1	TREML1	RHOA	SLC25A37	TNFSF14	TREML4	VNN2	XPO6	CLEC4C	TNFAIP2	UBD	ACTR3	RAB1A	SLA	HLA-DQA2	SIGLEC5	SLAMF9
Mast cell	na	ADAMTS3	CPA3	CMA1	CTSG	ARHGAP15	CPM	FCN1	FTL	HSPA6	ITGA9	RNASE3	S100A4	SIGLEC8	SLC6A4	PTGS2	EGR3	PILRA
Immune score	immune signature	LCP2	LSP1	FYB	PLEK	HCK	IL10RA	LILRB1	NCKAP1L	LAIR1	NCF2	CYBB	PTPRC	IL7R	LAPTM5	CD53	EVI2B	SLA	ITGB2	GIMAP4	MYO1F	HCLS1	MNDA	IL2RG	CD48	AOAH	CCL5	LTB	GMFG	GIMAP6	GZMK	LST1	GPR65	LILRB2	WIPF1	CD37	BIN2	FCER1G	IKZF1	TYROBP	FGL2	FLI1	IRF8	ARHGAP15	SH2B3	TNFRSF1B	DOCK2	CD2	ARHGEF6
Activated B cell	na	ADAM28	CD180	CD79B	BLK	CD19	MS4A1	TNFRSF17	IGHM	GNG7	MICAL3	SPIB	HLA-DOB	IGKC	PNOC	FCRL2	BACH2	CR2	TCL1A	AKNA	ARHGAP25	CCL21	CD27	CD38	CLEC17A	CLEC9A	CLECL1
Immature B cell	na	CD22	CYBB	FAM129C	FCRL1	FCRL3	FCRL5	FCRLA	HDAC9	HLA-DQA1	HVCN1	KIAA0226	NCF1	NCF1B	P2RY10	SP100	TXNIP	STAP1	TAGAP	ZCCHC2
Regulatory T cell	na	CCL3L1	CD72	CLEC5A	FOXP3	ITGA4	L1CAM	LIPA	LRP1	LRRC42	MARCO	MMP12	MNDA	MRC1	MS4A6A	PELO	PLEK	PRSS23	PTGIR	ST8SIA4	STAB1
[truncated: 93 more columns]

## Sheet: Sheet3
Supplementary table 3. The gene sets with annotation of 29 immune cells and pathways.
aDCs	na	CD83	LAMP3	CCL1
APC_co_inhibition	na	C10orf54	CD274	LGALS9	PDCD1LG2	PVRL3
APC_co_stimulation	na	CD40	CD58	CD70	ICOSLG	SLAMF1	TNFSF14	TNFSF15	TNFSF18	TNFSF4	TNFSF8	TNFSF9
B_cells	na	BACH2	BANK1	BLK	BTLA	CD79A	CD79B	FCRL1	FCRL3	HVCN1	RALGPS2
CCR	na	CCL16	TPO	TGFBR2	CXCL2	CCL14	TGFBR3	IL11RA	CCL11	IL4I1	IL33	CXCL12	CXCL10	BMPER	BMP8A	CXCL11	IL21R	IL17B	TNFRSF9	ILF2	CX3CR1	CCR8	TNFSF12	CSF3	TNFSF4	BMP3	CX3CL1	BMP5	CXCR2	TNFRSF10D	BMP2	CXCL14	CCL28	CXCL3	BMP6	CCL21	CXCL9	CCL23	IL6	TNFRSF18	IL17RD	IL17D	IL27	CCL7	IL1R1	CXCR4	CXCR2P1	TGFB1I1	IFNGR1
CD8+_T_cells	na	CD8A
Check-point	na	IDO1	LAG3	CTLA4	TNFRSF9	ICOS	CD80	PDCD1LG2	TIGIT	CD70	TNFSF9	ICOSLG	KIR3DL1	CD86	PDCD1	LAIR1	TNFRSF8	TNFSF15	TNFRSF14	IDO2	CD276	CD40	TNFRSF4	TNFSF14	HHLA2	CD244	CD274	HAVCR2	CD27	BTLA	LGALS9	TMIGD2	CD28	CD48	TNFRSF25	CD40LG	ADORA2A	VTCN1	CD160	CD44	TNFSF18	TNFRSF18	BTNL2	C10orf54	CD200R1	TNFSF4	CD200	NRP1
Cytolytic_activity	na	PRF1	GZMA
DCs	na	CCL17	CCL22	CD209	CCL13
HLA	na	HLA-E	HLA-DPB2	HLA-C	HLA-J	HLA-DQB1	HLA-DQB2	HLA-DQA2	HLA-DQA1	HLA-A	HLA-DMA	HLA-DOB	HLA-DRB1	HLA-H	HLA-B	HLA-DRB5	HLA-DOA	HLA-DPB1	HLA-DRA	HLA-DRB6	HLA-L	HLA-F	HLA-G	HLA-DMB	HLA-DPA1
iDCs	na	CD1A	CD1E
Inflammation-promoting	na	CCL5	CD19	CD8B	CXCL10	CXCL13	CXCL9	GNLY	GZMB	IFNG	IL12A	IL12B	IRF1	PRF1	STAT1	TBX21
Macrophages	na	C11orf45	CD68	CLEC5A	CYBB	FUCA1	GPNMB	HS3ST2	LGMN	MMP9	TM4SF19
Mast_cells	na	CMA1	MS4A2	TPSAB1
MHC_class_I	na	B2M	HLA-A	TAP1
Neutrophils	na	EVI2B	HSD17B11	KDM6B	MEGF9	MNDA	NLRP12	PADI4	SELL	TRANK1	VNN3
NK_cells	na	KLRC1	KLRF1
Parainflammation	na	CXCL10	PLAT	CCND1	LGMN	PLAUR	AIM2	MMP7	ICAM1	MX2	CXCL9	ANXA1	TLR2	PLA2G2D	ITGA2	MX1	HMOX1	CD276	TIRAP	IL33	PTGES	TNFRSF12A	SCARB1	CD14	BLNK	IFIT3	RETNLB	IFIT2	ISG15	OAS2	REL	OAS3	CD44	PPARG	BST2	OAS1	NOX1	PLA2G2A	IFIT1	IFITM3	IL1RN
pDCs	na	CLEC4C	CXCR3	GZMB	IL3RA	IRF7	IRF8	LILRA4	PHEX	PLD4	PTCRA
T_cell_co-inhibition	na	BTLA	C10orf54	CD160	CD244	CD274	CTLA4	HAVCR2	LAG3	LAIR1	TIGIT
T_cell_co-stimulation	na	CD2	CD226	CD27	CD28	CD40LG	ICOS	SLAMF1	TNFRSF18	TNFRSF25	TNFRSF4	TNFRSF8	TNFRSF9	TNFSF14
T_helper_cells	na	CD4
Tfh	na	PDCD1	CXCL13	CXCR5
Th1_cells	na	IFNG	TBX21	CTLA4	STAT4	CD38	IL12RB2	LTA	CSF2
Th2_cells	na	PMCH	LAIR2	SMAD2	CXCR6	GATA3	IL26
TIL	na	ITM2C	CD38	THEMIS2	GLYR1	ICOS	F5	TIGIT	KLRD1	IRF4	PRKCQ	FCRL5	SIRPG	LPXN	IL2RG	CCL5	LCK	TRAF3IP3	CD86	MAL	LILRB1	DOK2	CD6	PAG1	LAX1	PLEK	PIK3CD	SLAMF1	XCL1	GPR171	XCL2	TBX21	CD2	CD53	KLHL6	SLAMF6	CD40	SIT1	TNFRSF4	CD79A	CD247	LCP2	CD3D	CD27	SH2D1A	FYB	ARHGAP30	ACAP1	CST7
Treg	na	IL12RB2	TMPRSS6	CTSC	LAPTM4B	TFRC	RNF145	NETO2	ADAT2	CHST2	CTLA4	NFE2L3	LIMA1	IL1R2	ICOS	HSDL2	HTATIP2	FKBP1A	TIGIT	CCR8	LTA	SLC35F2	IL21R	AHCYL1	SOCS2	ETV7	BCL2L1	RRAGB	ACSL4	CHRNA6	BATF	LAX1	ADPRH	TNFRSF4	ANKRD10	CD274	CASP1	LY75	NPTN	SSTR3	GRSF1	CSF2RB	TMEM184C	NDFIP2	ZBTB38	ERI1	TRAF3	NAB1	HS3ST3B1
Type_I_IFN_Reponse	na	DDX4	IFIT1	IFIT2	IFIT3	IRF7	ISG20	MX1	MX2	RSAD2	TNFSF10
Type_II_IFN_Reponse	na	GPR146	SELP	AHR
[truncated: 213 more columns]

## Sheet: Sheet4
Supplementary table 4. Hallmark gene sets from MSigDB collections.
HALLMARK_TNFA_SIGNALING_VIA_NFKB	http://www.gsea-msigdb.org/gsea/msigdb/human/geneset/HALLMARK_TNFA_SIGNALING_VIA_NFKB	JUNB	CXCL2	ATF3	NFKBIA	TNFAIP3	PTGS2	CXCL1	IER3	CD83	CCL20	CXCL3	MAFF	NFKB2	TNFAIP2	HBEGF	KLF6	BIRC3	PLAUR	ZFP36	ICAM1	JUN	EGR3	IL1B	BCL2A1	PPP1R15A	ZC3H12A	SOD2	NR4A2	IL1A	RELB	TRAF1	BTG2	DUSP1	MAP3K8	ETS2	F3	SDC4	EGR1	IL6	TNF	KDM6B	NFKB1	LIF	PTX3	FOSL1	NR4A1	JAG1	CCL4
HALLMARK_HYPOXIA	http://www.gsea-msigdb.org/gsea/msigdb/human/geneset/HALLMARK_HYPOXIA	PGK1	PDK1	GBE1	PFKL	ALDOA	ENO2	PGM1	NDRG1	HK2	ALDOC	GPI	MXI1	SLC2A1	P4HA1	ADM	P4HA2	ENO1	PFKP	AK4	FAM162A	PFKFB3	VEGFA	BNIP3L	TPI1	ERO1A	KDM3A	CCNG2	LDHA	GYS1	GAPDH	BHLHE40	ANGPTL4	JUN	SERPINE1	LOX	GCK	PPFIA4	MAFF	DDIT4	SLC2A3	IGFBP3	NFIL3	FOS	RBPJ	HK1	CITED2	ISG20	GALK1
HALLMARK_CHOLESTEROL_HOMEOSTASIS	http://www.gsea-msigdb.org/gsea/msigdb/human/geneset/HALLMARK_CHOLESTEROL_HOMEOSTASIS	FDPS	CYP51A1	IDI1	FDFT1	DHCR7	SQLE	HMGCS1	NSDHL	LSS	MVD	LDLR	TM7SF2	ALDOC	EBP	SCD	PMVK	MVK	LPL	SC5D	FADS2	HMGCR	HSD17B7	ANXA13	SREBF2	PCYT2	ACSS2	ATF3	ADH4	ETHE1	ECH1	CBS	GUSB	FASN	LGALS3	ATF5	ANXA5	TP53INP1	CHKA	GSTM2	ACAT2	AVPR1A	PLSCR1	CLU	ERRFI1	TRIB3	CXCL16	TNFRSF12A	ACTG1
HALLMARK_MITOTIC_SPINDLE	http://www.gsea-msigdb.org/gsea/msigdb/human/geneset/HALLMARK_MITOTIC_SPINDLE	ARHGEF2	CLASP1	KIF11	KIF23	ALS2	ARF6	MYO9B	MYH9	TUBGCP3	CKAP5	RACGAP1	PREX1	ARHGEF3	NUMA1	SPTBN1	KIF2C	KIF5B	TTK	APC	CEP250	PAFAH1B1	CDC42EP2	KIF3B	CCDC88A	KIF15	BIRC5	CNTROB	NF1	TSC1	CDC27	CNTRL	TUBGCP5	KIF4A	MAPRE1	FGD6	BRCA2	PLK1	RASA1	NEK2	WASF1	TOP2A	TRIO	ARHGEF11	KATNB1	PRC1	ANLN	CDK5RAP2	SMC3
HALLMARK_WNT_BETA_CATENIN_SIGNALING	http://www.gsea-msigdb.org/gsea/msigdb/human/geneset/HALLMARK_WNT_BETA_CATENIN_SIGNALING	MYC	CTNNB1	JAG2	NOTCH1	DLL1	AXIN2	PSEN2	FZD1	NOTCH4	LEF1	AXIN1	NKD1	WNT5B	CUL1	JAG1	MAML1	KAT2A	GNAI1	WNT6	PTCH1	NCOR2	DKK4	HDAC2	DKK1	TCF7	WNT1	NUMB	ADAM17	DVL2	PPARD	NCSTN	HDAC5	CCND2	FRAT1	CSNK1E	RBPJ	FZD8	TP53	SKP2	HEY2	HEY1	HDAC11
HALLMARK_TGF_BETA_SIGNALING	http://www.gsea-msigdb.org/gsea/msigdb/human/geneset/HALLMARK_TGF_BETA_SIGNALING	TGFBR1	SMAD7	TGFB1	SMURF2	SMURF1	BMPR2	SKIL	SKI	ACVR1	PMEPA1	NCOR2	SERPINE1	JUNB	SMAD1	SMAD6	PPP1R15A	TGIF1	FURIN	SMAD3	FKBP1A	MAP3K7	BMPR1A	CTNNB1	HIPK2	KLF10	BMP2	ENG	APC	PPM1A	XIAP	CDH1	ID1	LEFTY2	CDKN1C	TRIM33	RAB31	TJP1	SLC20A1	CDK9	ID3	NOG	ARID4B	IFNGR2	ID2	PPP1CA	SPTBN1	WWTR1	BCAR3
HALLMARK_IL6_JAK_STAT3_SIGNALING	http://www.gsea-msigdb.org/gsea/msigdb/human/geneset/HALLMARK_IL6_JAK_STAT3_SIGNALING	IL4R	IL6ST	STAT1	IL1R1	CSF2RB	SOCS3	STAT3	OSMR	IL2RG	IFNGR1	TYK2	IL13RA1	TLR2	IFNGR2	IL10RB	IL6	IL1R2	IL3RA	IFNAR1	TNFRSF1A	MYD88	ACVR1B	CSF3R	ITGB3	REG1A	CXCL1	A2M	CSF2RA	IL15RA	IRF9	PDGFC	HAX1	BAK1	EBI3	INHBE	CRLF2	TNFRSF1B	CD14	PTPN1	PTPN2	IL1B	CSF1	IL18R1	TNF	PF4	CXCL13	LTBR	FAS
HALLMARK_DNA_REPAIR	http://www.gsea-msigdb.org/gsea/msigdb/human/geneset/HALLMARK_DNA_REPAIR	POLR2H	POLR2A	POLR2G	POLR2E	POLR2J	POLR2F	POLR2C	POLR2K	GTF2H3	POLR2D	ERCC3	DDB2	POLR1C	XPC	PCNA	POLR2I	SUPT4H1	POLD3	POLR3GL	POLR3C	GTF2B	POLR1D	NCBP2	NELFE	GTF2F1	ERCC5	LIG1	ERCC1	ERCC4	POLD4	NELFB	RFC2	ELL	TAF10	RRM2B	SUPT5H	RPA3	SNAPC5	SSRP1	RFC3	RPA2	ELOA	TAF12	NELFCD	TAF13	TAF6	TAF9	GTF2A2
HALLMARK_G2M_CHECKPOINT	http://www.gsea-msigdb.org/gsea/msigdb/human/geneset/HALLMARK_G2M_CHECKPOINT	AURKA	CCNA2	TOP2A	CCNB2	CENPA	BIRC5	CDC20	PLK1	TTK	PRC1	NDC80	KIF11	NUSAP1	CKS2	KIF2C	MKI67	AURKB	TPX2	SMC4	BUB1	CENPF	RACGAP1	CENPE	KIF23	UBE2C	MCM6	MCM3	PTTG1	CDK1	KIF4A	ESPL1	MAD2L1	NEK2	KIF22	HMMR	KPNA2	CDKN3	CDC25A	H2AX	CDC25B	PLK4	CDC6	CCNF	MCM5	LMNB1	E2F3	KIF15	CHEK1
HALLMARK_APOPTOSIS	http://www.gsea-msigdb.org/gsea/msigdb/human/geneset/HALLMARK_APOPTOSIS	CASP3	CASP9	DFFA	CASP7	CFLAR	BIRC3	PMAIP1	CASP8	JUN	BCL2L11	MCL1	IL1B	SPTAN1	DIABLO	BAX	BIK	IL1A	BID	CDKN1A	GADD45A	DDIT3	CDKN1B	TNF	GSN	TNFSF10	CASP6	SQSTM1	FASLG	EGR3	CD44	FAS	IL18	IGFBP6	PRF1	DAP	CCND1	BTG3	F2R	SATB1	BNIP3L	CASP4	TNFRSF12A	CREBBP	RHOB	GPX3	PDGFRB	TSPO	CCND2
HALLMARK_NOTCH_SIGNALING	http://www.gsea-msigdb.org/gsea/msigdb/human/geneset/HALLMARK_NOTCH_SIGNALING	JAG1	NOTCH3	NOTCH2	APH1A	HES1	CCND1	FZD1	PSEN2	FZD7	DTX1	DLL1	FZD5	MAML2	NOTCH1	PSENEN	WNT5A	CUL1	WNT2	DTX4	SAP30	PPARD	KAT2A	HEYL	SKP1	RBX1	TCF7L2	ARRB1	LFNG	PRKCA	DTX2	ST3GAL6	FBXW11
HALLMARK_ADIPOGENESIS	http://www.gsea-msigdb.org/gsea/msigdb/human/geneset/HALLMARK_ADIPOGENESIS	FABP4	ADIPOQ	PPARG	LIPE	DGAT1	LPL	CPT2	CD36	GPAM	ADIPOR2	ACAA2	ETFB	ACOX1	ACADM	HADH	IDH1	SORBS1	ACADS	UCK1	SCP2	DECR1	CDKN2C	TALDO1	TST	MCCC1	PGM1	REEP5	BCL2L13	SLC25A10	ME1	PHYH	PIM3	YWHAG	NDUFAB1	GPD2	ADIG	ECHS1	QDPR	CS	ECH1	SLC25A1	ACADL	TOB1	GRPEL1	CRAT	GBE1	CAVIN2	SCARB1
HALLMARK_ESTROGEN_RESPONSE_EARLY	http://www.gsea-msigdb.org/gsea/msigdb/human/geneset/HALLMARK_ESTROGEN_RESPONSE_EARLY	GREB1	CA12	SLC9A3R1	MYB	ANXA9	IGFBP4	SYBU	NPY1R	PDZK1	NRIP1	MLPH	HSPB8	EGR3	KRT19	LRIG1	KDM4B	PGR	RHOBTB3	TPD52L1	ELOVL2	RET	TPBG	TFF1	MAPT	SCNN1A	ABAT	FLNB	XBP1	CELSR2	RAB31	MYBL1	MREG	FAM102A	MSMB	STC2	RETREG1	SIAH2	ZNF185	SLC19A2	SLC1A4	FHL2	BCL2	PMAIP1	AREG	OVOL2	TSKU	ADCY9	RASGRP1
HALLMARK_ESTROGEN_RESPONSE_LATE	http://www.gsea-msigdb.org/gsea/msigdb/human/geneset/HALLMARK_ESTROGEN_RESPONSE_LATE	TFF1	SLC9A3R1	TPD52L1	PRSS23	CA12	PDZK1	ANXA9	CELSR2	TJP3	PGR	RET	MYB	TPBG	EGR3	ARL3	OLFM1	NPY1R	SCNN1A	XBP1	AREG	IL17RB	NRIP1	ASS1	TFF3	FKBP4	SLC27A2	SEMA3B	GPER1	LLGL2	AGR2	KRT19	CCN5	BLVRB	FLNB	PDCD4	CALCR	IGFBP4	DNAJC12	TIAM1	TSPAN13	CXCL12	RAB31	PKP3	CYP26B1	FKBP5	SIAH2	ISG20	TMPRSS3
HALLMARK_ANDROGEN_RESPONSE	http://www.gsea-msigdb.org/gsea/msigdb/human/geneset/HALLMARK_ANDROGEN_RESPONSE	KLK3	KLK2	ACSL3	PIAS1	CAMKK2	NKX3-1	TMPRSS2	APPBP2	CENPN	BMPR1B	MAF	FADS1	ZBTB10	HMGCR	SPCS3	INSIG1	NGLY1	UBE2J1	ELK4	ABCC4	ELOVL5	ALDH1A3	TARP	AZGP1	ABHD2	SAT1	DBI	DHCR24	SORD	STK39	TPD52	IDI1	B2M	MAP7	DNAJB9	FKBP5	HERC3	PGM3	HOMER2	ELL2	UAP1	SEC24D	LMAN1	PMEPA1	INPP4B	RRP12	SELENOP	NDRG1
HALLMARK_MYOGENESIS	http://www.gsea-msigdb.org/gsea/msigdb/human/geneset/HALLMARK_MYOGENESIS	ACTA1	TNNI2	MYL1	TNNC1	TNNC2	MYH3	MYL11	TNNT3	TNNT2	CASQ2	ACTC1	MYOM1	MYL4	MYBPH	MYH7	MYH8	ACTN2	TNNI1	CRYAB	SGCG	HRC	TNNT1	DES	MYOZ1	RYR1	CSRP3	ADAM12	ATP2A1	CKM	SVIL	MYOM2	MYL6B	TPM2	MYL2	CKMT2	BIN1	MYH1	ENO3	FLII	FXYD1	TPM3	DMD	IGFBP3	CHRNB1	SPEG	FHL1	ACTN3	TCAP
HALLMARK_PROTEIN_SECRETION	http://www.gsea-msigdb.org/gsea/msigdb/human/geneset/HALLMARK_PROTEIN_SECRETION	ARCN1	TMED10	COPB2	RAB14	ATP7A	COPB1	LAMP2	EGFR	IGF2R	COPE	PPT1	AP3S1	BET1	CLCN3	AP2S1	CLTC	AP2M1	RER1	KIF1B	ARF1	OCRL	ICA1	MON2	ARFGEF2	TMED2	NAPG	TMX1	PAM	SCAMP1	SH3GL2	RAB2A	COG2	VAMP3	ERGIC3	DOP1A	VAMP4	VPS4B	NAPA	GNAS	STX7	SEC22B	VPS45	STX16	YKT6	SNX2	ARFGEF1	CLTA	CLN5
HALLMARK_INTERFERON_ALPHA_RESPONSE	http://www.gsea-msigdb.org/gsea/msigdb/human/geneset/HALLMARK_INTERFERON_ALPHA_RESPONSE	MX1	ISG15	OAS1	IFIT3	IFI44	IFI35	IRF7	RSAD2	IFI44L	IFITM1	IFI27	IRF9	OASL	EIF2AK2	IFIT2	CXCL10	TAP1	SP110	DDX60	UBE2L6	USP18	PSMB8	IFIH1	BST2	LGALS3BP	ADAR	ISG20	GBP2	IRF1	PLSCR1	PSMB9	HERC6	SAMD9	CMPK2	IFITM3	RTP4	STAT2	SAMD9L	LY6E	IFITM2	HELZ2	CXCL11	TRIM21	PARP14	TRIM26	PARP12	NMI	RNF31
HALLMARK_INTERFERON_GAMMA_RESPONSE	http://www.gsea-msigdb.org/gsea/msigdb/human/geneset/HALLMARK_INTERFERON_GAMMA_RESPONSE	STAT1	ISG15	IFIT1	MX1	IFIT3	IFI35	IRF7	IFIT2	OAS2	TAP1	EIF2AK2	RSAD2	MX2	IRF1	OAS3	TNFSF10	IRF9	CXCL10	IFI44	BST2	XAF1	SP110	OASL	PSMB8	IFI44L	IFITM3	DDX60	LGALS3BP	GBP4	IRF8	PSMB9	PML	IFIH1	UBE2L6	IFI27	ADAR	LY6E	STAT2	CXCL9	IL10RA	PLA2G4A	TRIM21	USP18	PTGS2	EPSTI1	C1S	RIGI	IL15
HALLMARK_APICAL_JUNCTION	http://www.gsea-msigdb.org/gsea/msigdb/human/geneset/HALLMARK_APICAL_JUNCTION	ACTN1	CLDN7	ACTN3	CLDN19	DLG1	TJP1	COL17A1	NECTIN1	CLDN9	CDH3	CTNND1	CDH1	LIMA1	VCL	SHROOM2	NECTIN3	NECTIN2	CLDN14	PTPRC	THY1	VASP	ITGB1	ZYX	ACTN4	CLDN4	CADM3	ITGA3	NF2	B4GALT1	NEXN	CDH6	ADAM15	PTK2	HADH	LAMB3	CLDN11	CDH4	IRS1	SORBS3	CLDN8	EVL	CLDN15	THBS3	NECTIN4	JAM3	CDH11	ITGB4	RASA1
HALLMARK_APICAL_SURFACE	http://www.gsea-msigdb.org/gsea/msigdb/human/geneset/HALLMARK_APICAL_SURFACE	B4GALT1	RHCG	MAL	LYPD3	PKHD1	ATP6V0A4	CRYBG1	SHROOM2	SRPX	MDGA1	TMEM8B	THY1	PCSK9	EPHB4	DCBLD2	GHRL	LYN	GAS1	FLOT2	PLAUR	AKAP7	ATP8B1	EFNA5	SLC34A3	APP	GSTM3	HSPB1	SLC2A4	IL2RB	RTN4RL1	NCOA6	SULF2	ADAM10	BRCA1	GATA3	AFAP1L2	IL2RG	CD160	ADIPOR2	SLC22A12	NTNG1	SCUBE1	CX3CL1	CROCC
HALLMARK_HEDGEHOG_SIGNALING	http://www.gsea-msigdb.org/gsea/msigdb/human/geneset/HALLMARK_HEDGEHOG_SIGNALING	SHH	PTCH1	NRCAM	NRP1	SCG2	AMOT	UNC5C	ADGRG1	HEY1	GLI1	THY1	SLIT1	CDK6	HEY2	NRP2	TLE3	TLE1	L1CAM	PLG	NKX6-1	NF1	RASA1	ETS2	RTN1	CRMP1	MYH9	VEGFA	CELSR1	CNTFR	ACHE	PML	CDK5R1	VLDLR	OPHN1	LDB1	DPYSL2
HALLMARK_COMPLEMENT	http://www.gsea-msigdb.org/gsea/msigdb/human/geneset/HALLMARK_COMPLEMENT	C2	C1S	CFB	C1R	SERPINE1	MMP14	SERPING1	CTSL	F5	MMP13	F7	CTSS	LGMN	PLG	C1QA	CASP1	GZMA	ADAM9	CALM3	C1QC	TIMP1	DPP4	KLK1	KLKB1	CD59	CR2	MMP15	LAP3	SPOCK2	F10	CTSB	SERPINA1	CTSO	CD40LG	CBLB	PDP1	C4BPB	PLEK	GP9	PLAUR	C3	F2	CASP4	STX4	CTSC	USP15	CR1	DUSP6
HALLMARK_UNFOLDED_PROTEIN_RESPONSE	http://www.gsea-msigdb.org/gsea/msigdb/human/geneset/HALLMARK_UNFOLDED_PROTEIN_RESPONSE	ATF4	HERPUD1	PARN	EXOSC4	HSP90B1	XBP1	EXOSC9	HSPA5	ATF3	EXOSC1	EXOSC5	ASNS	ARFGAP1	WFS1	SRPRB	DNAJB9	TSPYL2	NFYA	CALR	KHSRP	DNAJC3	EXOSC2	NOP14	ATF6	HYOU1	RRP9	NOP56	CXXC1	IGFBP1	CNOT4	DCP2	PDIA6	ATP6V0D1	PREB	SEC31A	GOSR2	SERP1	NFYB	NHP2	DCTN1	SLC7A5	SSR1	EDEM1	EDC4	EIF2AK3	MTHFD2	SRPRA	NOLC1
HALLMARK_PI3K_AKT_MTOR_SIGNALING	http://www.gsea-msigdb.org/gsea/msigdb/human/geneset/HALLMARK_PI3K_AKT_MTOR_SIGNALING	MAPK8	PIK3R3	GRB2	NFKBIB	MAP2K6	MAPK9	AKT1	MAPK1	PLCG1	TRIB3	GSK3B	MAP2K3	CDKN1A	RAC1	RIPK1	AKT1S1	ACTR2	PRKAR2A	YWHAB	HRAS	PDK1	PIKFYVE	TBK1	ACTR3	E2F1	MYD88	ITPR2	SQSTM1	RPS6KA1	PTPN11	MAPKAP1	PLCB1	RAF1	CAMK4	RPTOR	CFL1	CDK4	TRAF2	GNGT1	UBE2N	ADCY2	CDKN1B	VAV3	FGF6	ECSIT	RALB	ARF1	MKNK1
HALLMARK_MTORC1_SIGNALING	http://www.gsea-msigdb.org/gsea/msigdb/human/geneset/HALLMARK_MTORC1_SIGNALING	FADS1	DDIT4	CALR	HK2	PGK1	SLC7A5	CTSC	ACSL3	SLC1A5	M6PR	TFRC	DDIT3	TMEM97	IFRD1	PLOD2	TUBA4A	PSAT1	CORO1A	LDHA	MTHFD2	FADS2	VLDLR	WARS1	SCD	P4HA1	ACTR2	IDH1	SLC2A1	GBE1	SERPINH1	NUPR1	PSMG1	PSPH	NAMPT	CDKN1A	BHLHE40	HSPA9	HSPA5	EGLN3	LGMN	PNP	XBP1	SLA	DDX39A	HSPE1	ACLY	SLC7A11	SSR1
HALLMARK_E2F_TARGETS	http://www.gsea-msigdb.org/gsea/msigdb/human/geneset/HALLMARK_E2F_TARGETS	AURKA	BRCA2	CCP110	CENPE	CKS2	DCLRE1B	DNMT1	DONSON	EED	GINS1	GINS4	H2AZ1	LIG1	MAD2L1	MCM2	MCM4	MCM5	MCM7	MELK	MMS22L	NAA38	NASP	NUDT21	NUP205	ORC6	PCNA	PLK4	POLE	PRIM2	RAD51AP1	RFC2	RPA2	RPA3	SUV39H1	TMPO	UBE2T	WDR90	CDK1	MCM3	TOP2A	MCM6	BIRC5	CCNB2	RRM2	HMGB2	BUB1B	RFC3	EZH2
HALLMARK_MYC_TARGETS_V1	http://www.gsea-msigdb.org/gsea/msigdb/human/geneset/HALLMARK_MYC_TARGETS_V1	PCNA	PSMD8	PSMD7	SET	SNRPA1	RAN	SRSF2	G3BP1	STARD7	NPM1	BUB3	EIF3D	XPO1	FBL	EIF4A1	CANX	NAP1L1	CBX3	CCT3	C1QBP	U2AF1	UBE2L3	SSBP1	SRSF1	TCP1	MCM2	EIF3B	PSMD14	SNRPA	PWP1	APEX1	TXNL4A	HNRNPR	PSMB2	HPRT1	MCM6	NME1	SNRPD1	EEF1B2	HSPD1	CAD	RPL18	PGK1	DDX18	RPS2	LDHA	RUVBL2	RNPS1
HALLMARK_MYC_TARGETS_V2	http://www.gsea-msigdb.org/gsea/msigdb/human/geneset/HALLMARK_MYC_TARGETS_V2	SLC19A1	MRTO4	TMEM97	RRP9	PES1	TFB2M	EXOSC5	IPO4	NDUFAF4	NOC4L	MYC	SRM	PA2G4	GNL3	NOLC1	WDR43	RABEPK	NOP16	TBRG4	DDX18	NIP7	WDR74	BYSL	HSPD1	PLK4	NOP2	PPAN	NOP56	RCL1	NPM1	AIMP2	RRP12	PPRC1	TCOF1	MCM5	HK2	CBX3	PLK1	PHB1	MCM4	CDK4	DUSP2	MYBBP1A	UTP20	PRMT3	FARSA	MAP3K6	LAS1L
HALLMARK_EPITHELIAL_MESENCHYMAL_TRANSITION	http://www.gsea-msigdb.org/gsea/msigdb/human/geneset/HALLMARK_EPITHELIAL_MESENCHYMAL_TRANSITION	COL3A1	COL5A2	COL5A1	FBN1	COL1A1	FN1	COL6A3	SERPINE1	COL1A2	COL4A1	COL4A2	VCAN	IGFBP3	TGFBI	SPARC	LUM	LAMC1	LOX	LAMC2	CCN2	TAGLN	COL7A1	LOXL2	COL6A2	ITGAV	THBS2	COL16A1	NNMT	TPM1	CDH2	MMP2	COL11A1	THBS1	FAP	BGN	SERPINH1	FSTL1	POSTN	THY1	SPP1	TNC	TFPI2	NID2	ITGB5	MMP3	VIM	LOXL1	FBLN5
HALLMARK_INFLAMMATORY_RESPONSE	http://www.gsea-msigdb.org/gsea/msigdb/human/geneset/HALLMARK_INFLAMMATORY_RESPONSE	CXCL10	CCL2	CCL5	FPR1	CCL20	IL1A	CXCL8	CCL7	CCL22	CXCL11	CCR7	EDN1	CD40	CXCL9	IL6	IL1B	TLR2	IL1R1	CD69	ICAM1	CCRL2	AQP9	EREG	C3AR1	GNA15	CMKLR1	PTGER4	LIF	IL15	NAMPT	OPRK1	ITGB8	PTAFR	ADM	PLAUR	NFKB1	INHBA	OSM	TNFSF10	TNFSF15	IFNGR2	ADGRE1	IL12B	CSF1	CXCL6	TNFRSF9	LYN	ACVR2A
HALLMARK_XENOBIOTIC_METABOLISM	http://www.gsea-msigdb.org/gsea/msigdb/human/geneset/HALLMARK_XENOBIOTIC_METABOLISM	CYP1A1	FAH	DCXR	CYP1A2	GSTA3	CYP2J2	CYP27A1	ADH1C	UGDH	ASL	NQO1	ALAS1	GSTM4	CYP2C18	PTS	CYB5A	ACOX2	EPHX1	LCAT	SLC35D1	GSS	FMO3	IDH1	AKR1C3	SLC22A1	GSTO1	ARG1	CDO1	FMO1	ALDH9A1	POR	NDRG2	UPB1	ECH1	PTGES	PDK4	AHCY	COMT	AOX1	CFB	DDAH2	HGFAC	F11	CYP26A1	MCCC2	SERPINA6	GNMT	BLVRB
HALLMARK_FATTY_ACID_METABOLISM	http://www.gsea-msigdb.org/gsea/msigdb/human/geneset/HALLMARK_FATTY_ACID_METABOLISM	ACAA1	ACAA2	ACADL	ACADM	ACOT8	ACOX1	ACSL1	ALDH3A2	MIX23	CPT2	CYP4A11	DECR1	ECH1	ECI1	ELOVL5	FABP1	FABP2	HADH	HIBCH	HMGCL	HSD17B11	IDH1	ME1	MGLL	MLYCD	PCBD1	RETSAT	S100A10	SUCLG1	VNN1	EHHADH	ALDH9A1	HADHB	ECHS1	ACADS	CA2	HSD17B10	ALDH1A1	ACADVL	HSD17B4	CA4	ADH1C	ADH7	PTS	MAOA	HAO2	HSD17B7	MCEE
HALLMARK_OXIDATIVE_PHOSPHORYLATION	http://www.gsea-msigdb.org/gsea/msigdb/human/geneset/HALLMARK_OXIDATIVE_PHOSPHORYLATION	NDUFS3	UQCRB	NDUFS2	SDHA	UQCRC1	NDUFA9	NDUFS4	NDUFS1	NDUFA2	NDUFS8	SDHB	NNT	ATP5PO	ATP5MC3	NDUFS7	ATP5F1A	NDUFV1	COX5B	UQCRH	NDUFA1	ATP5F1C	ATP5F1B	COX7B	SDHD	CYCS	NDUFA6	NDUFAB1	COX8A	ACO2	ATP5MC1	CYC1	NDUFB6	ATP5F1E	COX5A	UQCRC2	COX6A1	ATP5F1D	COX6C	ATP5PF	NDUFB3	IDH3B	OGDH	NDUFB8	SURF1	COX6B1	NDUFB5	NDUFA4	NDUFB1
HALLMARK_GLYCOLYSIS	http://www.gsea-msigdb.org/gsea/msigdb/human/geneset/HALLMARK_GLYCOLYSIS	PGK1	ALDOA	ENO1	TPI1	PFKP	ERO1A	ALDOB	VEGFA	MXI1	PKM	HK2	LDHA	EXT1	SLC25A10	GUSB	PFKFB1	PGAM1	PYGB	AK4	P4HA1	PMM2	FAM162A	SDC1	EGLN3	PC	B4GALT7	FBP2	IGFBP3	CHPF	B3GAT3	CHST12	HS2ST1	MPI	GNPDA1	AKR1A1	PPFIA4	B3GAT1	CHPF2	G6PD	MDH2	CHST6	PGLS	PGAM2	CHST1	GPC1	GFUS	ALG1	GFPT1
HALLMARK_REACTIVE_OXYGEN_SPECIES_PATHWAY	http://www.gsea-msigdb.org/gsea/msigdb/human/geneset/HALLMARK_REACTIVE_OXYGEN_SPECIES_PATHWAY	GSR	PRDX2	TXNRD1	SOD1	GCLC	CAT	GPX4	MPO	PRDX1	PRDX6	GCLM	TXN	SOD2	PRDX4	SELENOS	PDLIM1	TXNRD2	LAMTOR5	G6PD	MSRA	MBP	SRXN1	NQO1	OXSR1	GLRX2	HMOX2	FES	PFKP	NDUFB4	GPX3	SCAF4	CDKN2D	MGST1	ABCC1	FTL	ATOX1	STK25	EGLN2	ERCC2	SBNO2	JUNB	PTPA	LSP1	NDUFA6	HHEX	GLRX	NDUFS2	PRNP
HALLMARK_P53_PATHWAY	http://www.gsea-msigdb.org/gsea/msigdb/human/geneset/HALLMARK_P53_PATHWAY	CDKN1A	BTG2	MDM2	CCNG1	FAS	TOB1	GADD45A	PHLDA3	TAP1	CDKN2B	SFN	ZMAT3	DDB2	EI24	PERP	DDIT4	ATF3	BAX	SESN1	FDXR	PIDD1	SAT1	CDKN2A	AEN	PPM1D	FOXO3	BTG1	TXNIP	SLC19A2	IER3	TP53	NOTCH1	RRAD	DCXR	NINJ1	FOS	S100A10	FBXW7	PLK3	XPC	AK1	TRIAP1	BAK1	CCND2	APAF1	PDGFA	NDRG1	RALGDS
HALLMARK_UV_RESPONSE_UP	http://www.gsea-msigdb.org/gsea/msigdb/human/geneset/HALLMARK_UV_RESPONSE_UP	NXF1	SLC6A8	BAK1	CDC5L	HSPA2	POLR2H	ALAS1	TUBA4A	C4BPB	CCNE1	EPHX1	GRPEL1	ICAM1	FEN1	ARRB2	JUNB	CTSV	DGAT1	ATF3	CASP3	RASGRP1	TMBIM6	FOS	TAP1	E2F5	RAB27A	CCND3	SLC25A4	SPR	CDKN2B	SHOX2	OLFM1	IGFBP2	LYN	CLTB	BCL2L11	LHX2	NFKBIA	MSX1	H2AX	NR4A1	GLS	CDC34	MMP14	STK25	PDAP1	ABCB1	BSG
HALLMARK_UV_RESPONSE_DN	http://www.gsea-msigdb.org/gsea/msigdb/human/geneset/HALLMARK_UV_RESPONSE_DN	TJP1	NFIB	TGFBR3	TFPI	MMP16	ABCC1	MAP2K5	AGGF1	PLCB4	MET	IRS1	PTPRM	AKT3	SIPA1L1	NR1D2	ATRN	ANXA2	ADD3	CDKN1B	ATXN1	CAP2	PRDM2	TOGARAM1	SDC2	SMAD3	SLC7A1	GCNT1	RUNX1	RND3	PLPP3	NR3C1	YTHDC1	PPARG	ADGRL2	DLG1	ATP2B4	NIPBL	PEX14	MYC	RASA2	FZD2	BMPR1A	LPAR1	PRKCA	MGMT	PRKCE	RXRA	LTBP1
HALLMARK_ANGIOGENESIS	http://www.gsea-msigdb.org/gsea/msigdb/human/geneset/HALLMARK_ANGIOGENESIS	VCAN	POSTN	FSTL1	LRPAP1	STC1	LPL	VEGFA	PF4	THBD	FGFR1	TNFRSF21	CCND2	COL5A2	ITGAV	SERPINA5	KCNJ8	APP	JAG1	COL3A1	SPP1	NRP1	OLR1	PDGFA	PTK2	SLCO2A1	PGLYRP1	VAV2	S100A4	MSX1	VTN	TIMP1	APOH	PRG2	JAG2	LUM	CXCL6
HALLMARK_HEME_METABOLISM	http://www.gsea-msigdb.org/gsea/msigdb/human/geneset/HALLMARK_HEME_METABOLISM	ALAS2	PPOX	FECH	HMBS	GYPB	ALAD	RHD	GYPA	SELENBP1	BLVRB	GYPE	GYPC	EPB42	SLC4A1	RHCE	RHAG	TAL1	MARCHF8	SPTB	UROD	HBQ1	DCAF11	ERMAP	EIF2AK1	CPOX	MPP1	GLRX5	TSPAN5	OSBP2	ANK1	NFE2	AHSP	SPTA1	MAP2K3	BNIP3L	SLC22A4	CLIC2	TRAK2	GCLC	KEL	RANBP10	TRIM10	TSPO2	UROS	XK	SNCA	MARK3	UBAC1
HALLMARK_COAGULATION	http://www.gsea-msigdb.org/gsea/msigdb/human/geneset/HALLMARK_COAGULATION	F2	PROC	C1S	MMP14	F10	PLG	C1R	SERPINE1	SERPING1	C2	F12	CFI	MMP2	C3	F9	CTSO	TMPRSS6	MMP9	PROZ	MMP1	CFB	BMP1	VWF	FGA	F11	THBD	FURIN	MMP11	F8	LGMN	HPN	CTSB	MBL2	F13B	TIMP1	CTSV	MMP8	A2M	MMP10	MASP2	FGG	C8A	PLAU	ADAM9	GSN	CAPN2	PLAT	FN1
HALLMARK_IL2_STAT5_SIGNALING	http://www.gsea-msigdb.org/gsea/msigdb/human/geneset/HALLMARK_IL2_STAT5_SIGNALING	SOCS2	CISH	PIM1	IL2RA	TNFRSF4	SOCS1	TNFRSF9	XBP1	RRAGD	HK2	PHLDA1	IL2RB	CTLA4	NFIL3	CD83	IKZF2	IL10	TNFRSF18	DHRS3	ECM1	ADAM19	SLC2A3	HIPK2	BATF3	BHLHE40	PTGER2	DENND5A	ITIH5	PHTF2	GADD45B	NRP1	NCOA3	CD79B	AHR	TNFRSF1B	NDRG1	BCL2L1	GABARAPL1	LIF	TIAM1	BMPR2	MAP3K8	RHOB	MYC	S100A1	ETFBKMT	CAPG	ST3GAL4
HALLMARK_BILE_ACID_METABOLISM	http://www.gsea-msigdb.org/gsea/msigdb/human/geneset/HALLMARK_BILE_ACID_METABOLISM	SCP2	ABCD3	SLC27A2	HSD3B7	HSD17B4	AKR1D1	ABCD2	PEX1	CYP8B1	PNPLA8	PHYH	SLC27A5	CYP7B1	CYP27A1	PEX26	AGXT	PEX7	CROT	CYP39A1	ABCA3	CYP7A1	HACL1	PIPOX	PEX6	SOD1	GNPAT	HSD3B1	ABCA2	HAO1	PEX16	ABCD1	ACSL1	MLYCD	ABCG8	AQP9	ISOC1	NR1H4	PEX19	NPC1	HSD17B11	AMACR	CYP46A1	PEX13	IDH1	PEX11A	HSD17B6	EPHX2	PRDX5
HALLMARK_PEROXISOME	http://www.gsea-msigdb.org/gsea/msigdb/human/geneset/HALLMARK_PEROXISOME	ABCD3	ACOT8	ACOX1	ACSL1	ECH1	ECI2	EHHADH	GSTK1	HSD17B4	MLYCD	PEX11A	RETSAT	SLC27A2	PEX13	PEX14	SCP2	HSD3B7	GNPAT	ABCD2	SLC25A17	PEX2	ACAA1	HAO2	HSD17B11	CRAT	PEX11B	LONP2	IDH1	FIS1	PEX6	ABCB4	SOD1	ABCB1	ISOC1	YWHAH	EPHX2	ABCD1	HMGCL	ACSL5	ALDH9A1	DHCR24	ELOVL5	NUDT19	PRDX5	CTPS1	IDE	SLC23A2	PEX5
HALLMARK_ALLOGRAFT_REJECTION	http://www.gsea-msigdb.org/gsea/msigdb/human/geneset/HALLMARK_ALLOGRAFT_REJECTION	PTPRC	IL12B	TGFB1	IL12A	CD3E	CD3D	CD28	LYN	HCLS1	IL18	CRTAM	IFNG	CD3G	CD86	IL10	UBE2N	BCL10	CD4	LCK	NCK1	C2	HLA-A	ITGB2	HLA-DQA1	CD1D	CD80	HLA-DRA	THY1	TLR1	HLA-G	HLA-DMB	IL7	IL4	TNF	CD247	IL2	HLA-DMA	STAT1	IRF4	SRGN	INHBA	TLR3	ZAP70	CD74	CD40	TRAF2	B2M	BCL3
HALLMARK_SPERMATOGENESIS	http://www.gsea-msigdb.org/gsea/msigdb/human/geneset/HALLMARK_SPERMATOGENESIS	PDHA2	TSSK2	TNP1	ZPBP	DPEP3	ADAM2	ACTL7B	GAPDHS	TUBA3C	LDHC	DDX25	PRM2	TCP11	PIAS2	PAPOLB	OAZ3	PHF7	ODF1	ACRBP	YBX2	CSNK2A2	NAA11	TULP2	ADAD1	SYCP1	DDX4	MLF1	TEKT2	SPATA6	PGK2	HSPA2	ACRV1	CLPB	CRISP2	ZC2HC1C	AKAP4	CCNA1	CCT6B	PACRG	GSG1	THEG	HSPA4L	CST8	DCC	HSPA1L	GSTM3	DNAJB8	IL13RA2
HALLMARK_KRAS_SIGNALING_UP	http://www.gsea-msigdb.org/gsea/msigdb/human/geneset/HALLMARK_KRAS_SIGNALING_UP	ANGPTL4	ITGA2	SPRY2	HBEGF	RBP4	HSD11B1	ETV4	GLRX	DUSP6	SCG5	ETV5	ITGB2	AKT2	PPBP	G0S2	GABRA3	IRF8	BIRC3	FGF9	DCBLD2	INHBA	TFPI	TSPAN1	ADAM8	SLPI	PRKG2	MMP11	MMP10	TMEM158	TNFAIP3	PRDM1	GALNT3	ETS1	MMP9	WNT7A	IGFBP3	SPP1	ETV1	CLEC4A	CCND2	TSPAN7	ITGBL1	EMP1	CDADC1	KIF5C	TRIB2	SDCCAG8	PCP4
HALLMARK_KRAS_SIGNALING_DN	http://www.gsea-msigdb.org/gsea/msigdb/human/geneset/HALLMARK_KRAS_SIGNALING_DN	CDH16	SPTBN2	FGFR3	NOS1	PDE6B	SIDT1	NTF3	SCN10A	TAS2R4	DTNB	HTR1D	MAST3	SLC6A3	CLDN8	TGM1	PCDHB1	THRB	YPEL1	RYR2	GDNF	CAMK1D	AMBN	LFNG	SERPINA10	ALOX12B	CALCB	FGGY	SPRR3	ATP6V1B1	EDN1	UPK3B	GAMT	PRODH	RYR1	GPR19	SLC29A3	EDN2	GPRC5C	C5	ZC2HC1C	EDAR	KCNMB1	TENT5C	STAG3	KRT4	SLC25A23	INSL5	GP1BA
HALLMARK_PANCREAS_BETA_CELLS	http://www.gsea-msigdb.org/gsea/msigdb/human/geneset/HALLMARK_PANCREAS_BETA_CELLS	PAX6	NEUROD1	ISL1	NKX2-2	PCSK1	NKX6-1	SLC2A2	SEC11A	DCX	SPCS1	FOXA2	GCK	MAFB	INS	PDX1	ABCC8	IAPP	SRP9	NEUROG3	FOXO1	AKT3	GCG	DPP4	PAX4	SYT13	SCGN	HNF1A	STXBP1	CHGA	VDR	PCSK2	INSM1	SST	ELP4	SRPRB	PAK3	G6PC2	PKLR	LMO2	SRP14
[truncated: 152 more columns]

## Sheet: Sheet5
Supplementary table 5. GO analyses of 219 common MECRGs.
ID	ONTOLOGY	Description	GeneRatio1	GeneRatio	BgRatio1,	BgRatio	enrich_factor	pvalue	qvalue	geneID
GO:0002181	BP	cytoplasmic translation	50/198	0.252525	161/18903	0.00851717	29.65	7.38805e-61	1.75213e-57	8531/6187/6223/6224/6169/6156/6167/6141/6208/25873/6157/6134/6142/6137/6210/6202/6175/6205/11224/6128/6188/1973/6222/6147/6227/6230/6193/2197/6234/6165/6135/6143/6181/6171/6133/7311/6207/6164/6160/6168/26986/6217/6201/5315/6228/23521/6232/6132/6191/6203
GO:0036293	BP	response to decreased oxygen levels	26/198	0.131313	309/18903	0.0163466	8.03	2.28956e-16	2.71493e-13	768/8996/29923/51129/7852/112399/133/7422/9124/857/54541/5228/5034/468/664/4609/1535/5352/10397/7412/665/5230/6648/2023/4504/1410
GO:0001666	BP	response to hypoxia	25/198	0.126263	296/18903	0.0156589	8.06	8.22569e-16	6.50262e-13	768/8996/29923/51129/7852/112399/133/7422/9124/857/54541/5228/5034/664/4609/1535/5352/10397/7412/665/5230/6648/2023/4504/1410
GO:0070482	BP	response to oxygen levels	26/198	0.131313	337/18903	0.0178279	7.37	1.866e-15	1.10634e-12	768/8996/29923/51129/7852/112399/133/7422/9124/857/54541/5228/5034/468/664/4609/1535/5352/10397/7412/665/5230/6648/2023/4504/1410
GO:0097193	BP	intrinsic apoptotic signaling pathway	22/198	0.111111	298/18903	0.0157647	7.05	7.59906e-13	3.60436e-10	8996/8531/857/54541/5034/972/468/664/4609/6188/6135/1051/7178/4282/26471/6201/1026/6648/23645/3315/2023/1191
GO:0042255	BP	ribosome assembly	12/198	0.0606061	61/18903	0.003227	18.78	1.38765e-12	5.48486e-10	6223/6169/6208/6134/6175/6128/6147/6193/6234/6135/4869/6232
GO:0042254	BP	ribosome biogenesis	21/198	0.106061	310/18903	0.0163995	6.47	1.33818e-11	4.53371e-09	6223/6169/6208/6134/6202/6175/11224/6128/6147/6227/6230/6193/6234/6165/6135/4869/51504/26156/6217/6201/6232
GO:0042274	BP	ribosomal small subunit biogenesis	12/198	0.0606061	78/18903	0.00412633	14.69	2.96236e-11	8.78183e-09	6223/6169/6208/6202/6227/6230/6193/6234/4869/6217/6201/6232
GO:2001242	BP	regulation of intrinsic apoptotic signaling pathway	16/198	0.0808081	172/18903	0.00909908	8.88	3.73087e-11	9.83117e-09	8996/8531/857/5034/972/4609/6188/6135/7178/4282/26471/6201/6648/3315/2023/1191
GO:0019883	BP	antigen processing and presentation of endogenous antigen	8/198	0.040404	26/18903	0.00137544	29.38	1.67156e-10	3.96425e-08	3106/3105/6892/567/3107/972/3133/3123
GO:0002483	BP	antigen processing and presentation of endogenous peptide antigen	7/198	0.0353535	19/18903	0.00100513	35.17	5.63512e-10	1.21492e-07	3106/3105/6892/567/3107/3133/3123
GO:0009135	BP	purine nucleoside diphosphate metabolic process	12/198	0.0606061	104/18903	0.00550177	11.02	9.30048e-10	1.69668e-07	3939/2597/5214/54541/226/7167/2987/26471/5315/5230/5223/2023
GO:0009179	BP	purine ribonucleoside diphosphate metabolic process	12/198	0.0606061	104/18903	0.00550177	11.02	9.30048e-10	1.69668e-07	3939/2597/5214/54541/226/7167/2987/26471/5315/5230/5223/2023
GO:0006096	BP	glycolytic process	11/198	0.0555556	83/18903	0.00439084	12.65	1.05445e-09	1.78623e-07	3939/2597/5214/54541/226/7167/26471/5315/5230/5223/2023
GO:0006757	BP	ATP generation from ADP	11/198	0.0555556	84/18903	0.00444374	12.5	1.20235e-09	1.90098e-07	3939/2597/5214/54541/226/7167/26471/5315/5230/5223/2023
GO:0022613	BP	ribonucleoprotein complex biogenesis	23/198	0.116162	489/18903	0.0258689	4.49	1.92845e-09	2.85842e-07	8996/6223/6169/6208/6134/6202/6175/11224/6128/6147/6227/6230/6193/6234/6165/6135/4869/51504/26156/6217/6201/23521/6232
GO:0009185	BP	ribonucleoside diphosphate metabolic process	12/198	0.0606061	114/18903	0.00603079	10.05	2.71253e-09	3.78411e-07	3939/2597/5214/54541/226/7167/2987/26471/5315/5230/5223/2023
GO:0046031	BP	ADP metabolic process	11/198	0.0555556	92/18903	0.00486695	11.41	3.23516e-09	4.26246e-07	3939/2597/5214/54541/226/7167/26471/5315/5230/5223/2023
GO:0071453	BP	cellular response to oxygen levels	14/198	0.0707071	175/18903	0.00925779	7.64	4.68822e-09	5.85183e-07	8996/29923/112399/7422/857/5034/468/664/4609/10397/665/5230/2023/4504
GO:0042273	BP	ribosomal large subunit biogenesis	10/198	0.0505051	76/18903	0.00402053	12.56	6.63174e-09	7.86385e-07	6169/6134/6175/11224/6128/6147/6165/6135/4869/26156
GO:0006165	BP	nucleoside diphosphate phosphorylation	11/198	0.0555556	100/18903	0.00529017	10.5	7.92567e-09	8.95065e-07	3939/2597/5214/54541/226/7167/26471/5315/5230/5223/2023
GO:0046939	BP	nucleotide phosphorylation	11/198	0.0555556	102/18903	0.00539597	10.3	9.78972e-09	1.05532e-06	3939/2597/5214/54541/226/7167/26471/5315/5230/5223/2023
GO:0036294	BP	cellular response to decreased oxygen levels	13/198	0.0656566	159/18903	0.00841136	7.81	1.30173e-08	1.34224e-06	8996/29923/112399/7422/5034/468/664/4609/10397/665/5230/2023/4504
GO:0019885	BP	antigen processing and presentation of endogenous peptide antigen via MHC class I	6/198	0.030303	17/18903	0.000899328	33.7	1.37646e-08	1.36016e-06	3106/3105/6892/567/3107/3133
GO:0009132	BP	nucleoside diphosphate metabolic process	12/198	0.0606061	132/18903	0.00698302	8.68	1.45447e-08	1.37976e-06	3939/2597/5214/54541/226/7167/2987/26471/5315/5230/5223/2023
GO:0006090	BP	pyruvate metabolic process	11/198	0.0555556	108/18903	0.00571338	9.72	1.79503e-08	1.63733e-06	3939/2597/5214/54541/226/7167/26471/5315/5230/5223/2023
GO:0000028	BP	ribosomal small subunit assembly	6/198	0.030303	19/18903	0.00100513	30.15	2.96538e-08	2.60468e-06	6223/6169/6208/6193/6234/6232
GO:0071456	BP	cellular response to hypoxia	12/198	0.0606061	151/18903	0.00798815	7.59	6.56468e-08	5.56023e-06	8996/29923/112399/7422/5034/664/4609/10397/665/5230/2023/4504
GO:0006364	BP	rRNA processing	14/198	0.0707071	229/18903	0.0121145	5.84	1.40485e-07	1.14887e-05	6223/6208/6202/11224/6227/6230/6234/6165/6135/51504/26156/6217/6201/6232
GO:0000027	BP	ribosomal large subunit assembly	6/198	0.030303	26/18903	0.00137544	22.03	2.36716e-07	1.87131e-05	6169/6134/6175/6128/6147/6135
GO:0072331	BP	signal transduction by p53 class mediator	12/198	0.0606061	173/18903	0.00915199	6.62	2.91279e-07	2.22836e-05	54541/972/6224/6167/4609/6135/4869/10397/4282/26471/6201/1026
GO:0048002	BP	antigen processing and presentation of peptide antigen	8/198	0.040404	64/18903	0.00338571	11.93	3.36972e-07	2.49736e-05	3106/3105/6892/567/3107/972/3133/3123
GO:0060547	BP	negative regulation of necrotic cell death	6/198	0.030303	28/18903	0.00148125	20.46	3.80656e-07	2.69303e-05	8996/8531/857/330/26471/4504
GO:0052547	BP	regulation of peptidase activity	19/198	0.0959596	459/18903	0.0242819	3.95	3.86085e-07	2.69303e-05	8996/112399/5696/7422/718/5698/857/2597/9141/7076/330/4609/6188/684/302/5265/4504/1410/7035
GO:0006735	BP	NADH regeneration	5/198	0.0252525	16/18903	0.000846426	29.83	4.76752e-07	3.05583e-05	5214/7167/5315/5230/2023
GO:0061621	BP	canonical glycolysis	5/198	0.0252525	16/18903	0.000846426	29.83	4.76752e-07	3.05583e-05	5214/7167/5315/5230/2023
GO:0061718	BP	glucose catabolic process to pyruvate	5/198	0.0252525	16/18903	0.000846426	29.83	4.76752e-07	3.05583e-05	5214/7167/5315/5230/2023
GO:0002474	BP	antigen processing and presentation of peptide antigen via MHC class I	6/198	0.030303	30/18903	0.00158705	19.09	5.89575e-07	3.67954e-05	3106/3105/6892/567/3107/3133
GO:0052548	BP	regulation of endopeptidase activity	18/198	0.0909091	428/18903	0.0226419	4.02	6.30999e-07	3.83709e-05	8996/112399/5696/7422/718/5698/2597/9141/7076/330/4609/6188/684/302/5265/4504/1410/7035
GO:0016052	BP	carbohydrate catabolic process	11/198	0.0555556	155/18903	0.00819976	6.78	7.33625e-07	4.34962e-05	3939/2597/5214/54541/226/7167/26471/5315/5230/5223/2023
GO:0061620	BP	glycolytic process through glucose-6-phosphate	5/198	0.0252525	18/18903	0.00095223	26.52	9.19355e-07	5.31786e-05	5214/7167/5315/5230/2023
GO:0016072	BP	rRNA metabolic process	14/198	0.0707071	268/18903	0.0141776	4.99	9.44302e-07	5.33211e-05	6223/6208/6202/11224/6227/6230/6234/6165/6135/51504/26156/6217/6201/6232
GO:0010939	BP	regulation of necrotic cell death	7/198	0.0353535	52/18903	0.00275089	12.85	1.1169e-06	6.16004e-05	8996/8531/857/330/664/26471/4504
GO:2001243	BP	negative regulation of intrinsic apoptotic signaling pathway	9/198	0.0454545	101/18903	0.00534307	8.51	1.15126e-06	6.19546e-05	8996/8531/972/7178/4282/6648/3315/2023/1191
GO:0022618	BP	ribonucleoprotein complex assembly	13/198	0.0656566	234/18903	0.012379	5.3	1.17557e-06	6.19546e-05	8996/6223/6169/6208/6134/6175/6128/6147/6193/6234/6135/23521/6232
GO:0061615	BP	glycolytic process through fructose-6-phosphate	5/198	0.0252525	19/18903	0.00100513	25.12	1.2371e-06	6.30214e-05	5214/7167/5315/5230/2023
GO:0008630	BP	intrinsic apoptotic signaling pathway in response to DNA damage	9/198	0.0454545	102/18903	0.00539597	8.42	1.25136e-06	6.30214e-05	54541/972/6188/7178/4282/26471/1026/6648/1191
GO:0052372	BP	modulation by symbiont of entry into host	7/198	0.0353535	53/18903	0.00280379	12.61	1.27553e-06	6.30214e-05	857/3956/5034/972/3123/4061/10410
GO:0071826	BP	ribonucleoprotein complex subunit organization	13/198	0.0656566	242/18903	0.0128022	5.13	1.71119e-06	8.28208e-05	8996/6223/6169/6208/6134/6175/6128/6147/6193/6234/6135/23521/6232
GO:0019882	BP	antigen processing and presentation	9/198	0.0454545	108/18903	0.00571338	7.96	2.02464e-06	9.6032e-05	3106/5696/3105/6892/567/3107/972/3133/3123
GO:0072332	BP	intrinsic apoptotic signaling pathway by p53 class mediator	8/198	0.040404	81/18903	0.00428503	9.43	2.10356e-06	9.78189e-05	54541/972/4609/6135/4282/26471/6201/1026
GO:2001233	BP	regulation of apoptotic signaling pathway	16/198	0.0808081	374/18903	0.0197852	4.08	2.18052e-06	9.94478e-05	8996/8531/857/5034/972/4609/6188/6135/7178/4282/26471/6201/6648/3315/2023/1191
GO:0001765	BP	membrane raft assembly	4/198	0.020202	10/18903	0.000529017	38.19	2.33445e-06	0.000104459	858/857/6281/302
GO:0043903	BP	regulation of biological process involved in symbiotic interaction	7/198	0.0353535	59/18903	0.0031212	11.33	2.67717e-06	0.000117577	857/3956/5034/972/3123/4061/10410
GO:0140694	BP	non-membrane-bounded organelle assembly	16/198	0.0808081	386/18903	0.02042	3.96	3.27186e-06	0.000141081	6223/6169/6208/6134/6175/6128/6188/6147/203068/6193/6234/6135/4869/6228/7168/6232
GO:0048145	BP	regulation of fibroblast proliferation	8/198	0.040404	87/18903	0.00460244	8.78	3.62224e-06	0.0001534	857/972/4609/2495/4282/26471/1026/6648
GO:0006007	BP	glucose catabolic process	5/198	0.0252525	25/18903	0.00132254	19.09	5.37087e-06	0.000221326	5214/7167/5315/5230/2023
GO:1904667	BP	negative regulation of ubiquitin protein ligase activity	4/198	0.020202	12/18903	0.00063482	31.82	5.41282e-06	0.000221326	6224/6167/6135/6201
GO:0019058	BP	viral life cycle	14/198	0.0707071	319/18903	0.0168756	4.19	7.18259e-06	0.000288713	7852/858/857/3956/5034/972/3123/10318/5479/684/3429/26986/4061/10410
GO:2001198	BP	regulation of dendritic cell differentiation	4/198	0.020202	13/18903	0.000687722	29.38	7.75446e-06	0.000306505	3106/1051/55365/28959
GO:0046596	BP	regulation of viral entry into host cell	6/198	0.030303	46/18903	0.00243348	12.45	8.091e-06	0.000314565	3956/5034/972/3123/4061/10410
GO:0050792	BP	regulation of viral process	10/198	0.0505051	162/18903	0.00857007	5.89	8.24188e-06	0.000315262	7852/3956/5034/972/3123/10318/684/26986/4061/10410
GO:0070265	BP	necrotic cell death	7/198	0.0353535	72/18903	0.00380892	9.28	1.03064e-05	0.000387977	8996/8531/857/330/664/26471/4504
GO:0046598	BP	positive regulation of viral entry into host cell	4/198	0.020202	14/18903	0.000740623	27.28	1.07673e-05	0.000392855	3956/5034/972/3123
GO:0075294	BP	positive regulation by symbiont of entry into host	4/198	0.020202	14/18903	0.000740623	27.28	1.07673e-05	0.000392855	3956/5034/972/3123
GO:0034250	BP	positive regulation of cellular amide metabolic process	10/198	0.0505051	170/18903	0.00899328	5.62	1.25858e-05	0.000452244	7431/8531/5935/4869/26986/5315/6191/6203/23645/1191
GO:0048144	BP	fibroblast proliferation	8/198	0.040404	103/18903	0.00544887	7.42	1.27781e-05	0.000452303	857/972/4609/2495/4282/26471/1026/6648
GO:1901798	BP	positive regulation of signal transduction by p53 class mediator	5/198	0.0252525	30/18903	0.00158705	15.91	1.38058e-05	0.000481495	6224/6167/4609/6135/6201
GO:0010951	BP	negative regulation of endopeptidase activity	12/198	0.0606061	252/18903	0.0133312	4.55	1.46601e-05	0.000498705	8996/7422/718/2597/7076/330/684/302/5265/4504/1410/7035
GO:1901796	BP	regulation of signal transduction by p53 class mediator	8/198	0.040404	105/18903	0.00555467	7.27	1.47199e-05	0.000498705	972/6224/6167/4609/6135/4869/4282/6201
GO:0006417	BP	regulation of translation	17/198	0.0858586	486/18903	0.0257102	3.34	1.50657e-05	0.000503234	7431/8531/2597/6169/468/6208/6134/5935/6188/4869/26986/5315/23521/6191/6203/23645/3315
GO:0001916	BP	positive regulation of T cell mediated cytotoxicity	5/198	0.0252525	31/18903	0.00163995	15.4	1.63214e-05	0.000537605	3106/3105/567/3133/3123
GO:0062197	BP	cellular response to chemical stress	14/198	0.0707071	345/18903	0.0182511	3.87	1.73444e-05	0.000563474	8996/8531/857/5034/468/664/6188/7168/6648/3315/4504/388/4257/54206
GO:0048260	BP	positive regulation of receptor-mediated endocytosis	6/198	0.030303	53/18903	0.00280379	10.81	1.86599e-05	0.000594266	7422/718/967/567/302/1191
GO:0046034	BP	ATP metabolic process	11/198	0.0555556	217/18903	0.0114797	4.84	1.88058e-05	0.000594266	3939/2597/5214/54541/226/7167/26471/5315/5230/5223/2023
GO:1903900	BP	regulation of viral life cycle	9/198	0.0454545	142/18903	0.00751204	6.05	1.90439e-05	0.000594266	3956/5034/972/3123/10318/684/26986/4061/10410
GO:0010212	BP	response to ionizing radiation	9/198	0.0454545	143/18903	0.00756494	6.01	2.01414e-05	0.000612395	595/4609/1535/1936/7412/1026/6648/1410/388
GO:0045727	BP	positive regulation of translation	9/198	0.0454545	143/18903	0.00756494	6.01	2.01414e-05	0.000612395	7431/8531/5935/4869/26986/5315/6191/6203/23645
GO:0002683	BP	negative regulation of immune system process	16/198	0.0808081	449/18903	0.0237528	3.4	2.16017e-05	0.000640438	3106/7130/3105/6223/972/3133/3123/4609/1051/684/4282/3659/55365/1831/1843/28959
GO:0045861	BP	negative regulation of proteolysis	14/198	0.0707071	352/18903	0.0186214	3.8	2.16706e-05	0.000640438	8996/7422/718/2597/7076/330/6135/684/6201/302/5265/4504/1410/7035
GO:0010466	BP	negative regulation of peptidase activity	12/198	0.0606061	263/18903	0.0139131	4.36	2.24003e-05	0.000640438	8996/7422/718/2597/7076/330/684/302/5265/4504/1410/7035
GO:0048147	BP	negative regulation of fibroblast proliferation	5/198	0.0252525	33/18903	0.00174575	14.47	2.24139e-05	0.000640438	857/4609/2495/26471/6648
GO:1902253	BP	regulation of intrinsic apoptotic signaling pathway by p53 class mediator	5/198	0.0252525	33/18903	0.00174575	14.47	2.24139e-05	0.000640438	972/4609/6135/4282/6201
GO:0030490	BP	maturation of SSU-rRNA	6/198	0.030303	55/18903	0.00290959	10.41	2.3157e-05	0.000653794	6223/6208/6202/6227/6234/6217
GO:0045766	BP	positive regulation of angiogenesis	10/198	0.0505051	187/18903	0.00989261	5.11	2.87066e-05	0.000791628	51129/7852/133/7422/718/5228/5315/694/3315/388
GO:1904018	BP	positive regulation of vasculature development	10/198	0.0505051	187/18903	0.00989261	5.11	2.87066e-05	0.000791628	51129/7852/133/7422/718/5228/5315/694/3315/388
GO:0006006	BP	glucose metabolic process	10/198	0.0505051	188/18903	0.00994551	5.08	3.00469e-05	0.000819065	4837/3486/2597/5214/468/7167/5315/5230/3487/2023
GO:0019318	BP	hexose metabolic process	11/198	0.0555556	229/18903	0.0121145	4.59	3.09127e-05	0.000826695	4837/3486/2597/5214/226/468/7167/5315/5230/3487/2023
GO:0046718	BP	viral entry into host cell	9/198	0.0454545	151/18903	0.00798815	5.69	3.1024e-05	0.000826695	7852/858/857/3956/5034/972/3123/4061/10410
GO:0001906	BP	cell killing	10/198	0.0505051	189/18903	0.00999841	5.05	3.14405e-05	0.000828485	3106/718/3105/2597/6223/567/6156/3133/3123/203068
GO:0032103	BP	positive regulation of response to external stimulus	16/198	0.0808081	464/18903	0.0245464	3.29	3.21429e-05	0.000837686	7852/7422/718/3956/6223/5228/972/3133/10318/1535/1051/4282/26471/5919/283131/3315
GO:0006734	BP	NADH metabolic process	5/198	0.0252525	37/18903	0.00195736	12.9	3.97906e-05	0.00102572	5214/7167/5315/5230/2023
GO:0051346	BP	negative regulation of hydrolase activity	14/198	0.0707071	373/18903	0.0197323	3.58	4.08718e-05	0.00104227	8996/51129/7422/718/2597/7076/330/684/302/23645/5265/4504/1410/7035
GO:0044409	BP	entry into host	9/198	0.0454545	158/18903	0.00835846	5.44	4.42903e-05	0.00111743	7852/858/857/3956/5034/972/3123/4061/10410
GO:1902229	BP	regulation of intrinsic apoptotic signaling pathway in response to DNA damage	5/198	0.0252525	38/18903	0.00201026	12.56	4.54322e-05	0.00113417	972/6188/7178/4282/1191
GO:0006413	BP	translational initiation	8/198	0.040404	123/18903	0.0065069	6.21	4.6317e-05	0.00114421	468/6188/1973/6193/4869/23521/23645/3315
GO:0050673	BP	epithelial cell proliferation	16/198	0.0808081	481/18903	0.0254457	3.18	4.93909e-05	0.00120757	7422/858/3486/857/6678/5228/567/595/2173/4609/1535/1051/26471/3487/283131/54206
GO:2001244	BP	positive regulation of intrinsic apoptotic signaling pathway	6/198	0.030303	63/18903	0.0033328	9.09	5.06342e-05	0.00122445	857/4609/6188/6135/26471/6201
GO:0009205	BP	purine ribonucleoside triphosphate metabolic process	11/198	0.0555556	242/18903	0.0128022	4.34	5.11138e-05	0.00122445	3939/2597/5214/54541/226/7167/26471/5315/5230/5223/2023
GO:0000462	BP	maturation of SSU-rRNA from tricistronic rRNA transcript (SSU-rRNA, 5.8S rRNA, LSU-rRNA)	5/198	0.0252525	39/18903	0.00206316	12.24	5.16729e-05	0.00122546	6223/6208/6202/6227/6217
GO:0071214	BP	cellular response to abiotic stimulus	13/198	0.0656566	335/18903	0.0177221	3.7	5.50905e-05	0.0012809	8531/7076/468/664/4609/1535/1936/4869/3659/1026/1410/388/54206
GO:0104004	BP	cellular response to environmental stimulus	13/198	0.0656566	335/18903	0.0177221	3.7	5.50905e-05	0.0012809	8531/7076/468/664/4609/1535/1936/4869/3659/1026/1410/388/54206
GO:0002478	BP	antigen processing and presentation of exogenous peptide antigen	5/198	0.0252525	40/18903	0.00211607	11.93	5.85557e-05	0.00134825	3105/567/972/3133/3123
GO:0009144	BP	purine nucleoside triphosphate metabolic process	11/198	0.0555556	247/18903	0.0130667	4.25	6.14646e-05	0.00140162	3939/2597/5214/54541/226/7167/26471/5315/5230/5223/2023
GO:0005996	BP	monosaccharide metabolic process	11/198	0.0555556	248/18903	0.0131196	4.23	6.37375e-05	0.00143961	4837/3486/2597/5214/226/468/7167/5315/5230/3487/2023
GO:0009199	BP	ribonucleoside triphosphate metabolic process	11/198	0.0555556	249/18903	0.0131725	4.22	6.60822e-05	0.00146561	3939/2597/5214/54541/226/7167/26471/5315/5230/5223/2023
GO:0001914	BP	regulation of T cell mediated cytotoxicity	5/198	0.0252525	41/18903	0.00216897	11.64	6.6125e-05	0.00146561	3106/3105/567/3133/3123
GO:0045807	BP	positive regulation of endocytosis	7/198	0.0353535	96/18903	0.00507856	6.96	6.74944e-05	0.00148211	7422/718/967/567/977/302/1191
GO:0051444	BP	negative regulation of ubiquitin-protein transferase activity	4/198	0.020202	22/18903	0.00116384	17.36	7.36814e-05	0.00158856	6224/6167/6135/6201
GO:0062099	BP	negative regulation of programmed necrotic cell death	4/198	0.020202	22/18903	0.00116384	17.36	7.36814e-05	0.00158856	8531/857/330/26471
GO:0019320	BP	hexose catabolic process	5/198	0.0252525	42/18903	0.00222187	11.37	7.44268e-05	0.00159017	5214/7167/5315/5230/2023
GO:0070661	BP	leukocyte proliferation	13/198	0.0656566	348/18903	0.0184098	3.57	8.09979e-05	0.00171512	3105/972/3133/3123/6188/1051/684/4282/3659/977/7412/1026/1191
GO:0042771	BP	intrinsic apoptotic signaling pathway in response to DNA damage by p53 class mediator	5/198	0.0252525	44/18903	0.00232767	10.85	9.34193e-05	0.00196063	54541/972/4282/26471/1026
GO:0044403	BP	biological process involved in symbiotic interaction	12/198	0.0606061	307/18903	0.0162408	3.73	9.97332e-05	0.00207478	7852/858/857/3956/2597/5034/972/3123/5479/3429/4061/10410
GO:1903902	BP	positive regulation of viral life cycle	4/198	0.020202	24/18903	0.00126964	15.91	0.000105291	0.00215264	3956/5034/972/3123
GO:1904666	BP	regulation of ubiquitin protein ligase activity	4/198	0.020202	24/18903	0.00126964	15.91	0.000105291	0.00215264	6224/6167/6135/6201
GO:0009615	BP	response to virus	14/198	0.0707071	409/18903	0.0216368	3.27	0.000109272	0.00221494	7852/54541/330/664/6210/7178/684/3429/10410/3659/665/3315/2023/1191
GO:0046365	BP	monosaccharide catabolic process	5/198	0.0252525	46/18903	0.00243348	10.38	0.000115931	0.00233	5214/7167/5315/5230/2023
GO:0009141	BP	nucleoside triphosphate metabolic process	11/198	0.0555556	267/18903	0.0141247	3.93	0.000122857	0.00244845	3939/2597/5214/54541/226/7167/26471/5315/5230/5223/2023
GO:0031579	BP	membrane raft organization	4/198	0.020202	25/18903	0.00132254	15.28	0.000124324	0.00245703	858/857/6281/302
GO:0006457	BP	protein folding	10/198	0.0505051	223/18903	0.0117971	4.28	0.00012562	0.00246213	10549/9141/5034/567/972/5204/5479/3315/1410/1191
GO:0018401	BP	peptidyl-proline hydroxylation to 4-hydroxy-L-proline	3/198	0.0151515	10/18903	0.000529017	28.64	0.000128666	0.00250116	112399/10549/5034
GO:0070663	BP	regulation of leukocyte proliferation	11/198	0.0555556	269/18903	0.0142305	3.9	0.000131183	0.00252935	3105/972/3133/3123/6188/1051/684/4282/3659/7412/1026
GO:0044000	BP	movement in host	9/198	0.0454545	183/18903	0.009681	4.7	0.000137135	0.00262279	7852/858/857/3956/5034/972/3123/4061/10410
GO:0060326	BP	cell chemotaxis	12/198	0.0606061	319/18903	0.0168756	3.59	0.000142872	0.00271066	7852/7422/7130/6223/5228/972/5479/4282/5919/7412/1843/3315
GO:0006959	BP	humoral immune response	12/198	0.0606061	320/18903	0.0169285	3.58	0.000147097	0.00275961	718/3105/2597/6223/6156/3133/3123/2197/5919/716/715/1191
GO:0016032	BP	viral process	14/198	0.0707071	421/18903	0.0222716	3.17	0.000147779	0.00275961	7852/858/857/3956/5034/972/3123/10318/5479/684/3429/26986/4061/10410
GO:0019884	BP	antigen processing and presentation of exogenous antigen	5/198	0.0252525	49/18903	0.00259218	9.74	0.000157227	0.0029131	3105/567/972/3133/3123
GO:0018126	BP	protein hydroxylation	4/198	0.020202	27/18903	0.00142834	14.14	0.000169678	0.00307179	112399/10549/5034/5352
GO:0031639	BP	plasminogen activation	4/198	0.020202	27/18903	0.00142834	14.14	0.000169678	0.00307179	6281/302/5230/2023
GO:0044342	BP	type B pancreatic cell proliferation	4/198	0.020202	27/18903	0.00142834	14.14	0.000169678	0.00307179	3486/26471/3487/54206
GO:0071478	BP	cellular response to radiation	9/198	0.0454545	189/18903	0.00999841	4.55	0.000174871	0.00314181	7076/468/4609/1535/1936/4869/1026/1410/388
GO:0001913	BP	T cell mediated cytotoxicity	5/198	0.0252525	51/18903	0.00269798	9.36	0.000190434	0.00339571	3106/3105/567/3133/3123
GO:2000116	BP	regulation of cysteine-type endopeptidase activity	10/198	0.0505051	235/18903	0.0124319	4.06	0.00019247	0.00340398	8996/112399/7422/5698/9141/330/4609/6188/4504/1410
GO:0001819	BP	positive regulation of cytokine production	15/198	0.0757576	486/18903	0.0257102	2.95	0.000193769	0.00340398	29923/718/3105/2597/567/972/468/3133/1535/6188/1051/4282/3659/3315/1191
GO:0006979	BP	response to oxidative stress	14/198	0.0707071	434/18903	0.0229593	3.08	0.00020226	0.00352702	8996/9124/10549/5034/468/664/6188/7168/6648/3315/4504/1410/388/4257
GO:0050670	BP	regulation of lymphocyte proliferation	10/198	0.0505051	239/18903	0.0126435	3.99	0.000220526	0.00380876	3105/972/3133/3123/6188/1051/4282/3659/7412/1026
GO:0050729	BP	positive regulation of inflammatory response	8/198	0.040404	154/18903	0.00814685	4.96	0.00022268	0.00380876	718/3956/6223/3133/10318/1051/26471/283131
GO:1902175	BP	regulation of oxidative stress-induced intrinsic apoptotic signaling pathway	4/198	0.020202	29/18903	0.00153415	13.17	0.000225902	0.00380876	8996/5034/6648/3315
GO:2000765	BP	regulation of cytoplasmic translation	4/198	0.020202	29/18903	0.00153415	13.17	0.000225902	0.00380876	8531/26986/5315/23521
GO:0034470	BP	ncRNA processing	14/198	0.0707071	439/18903	0.0232238	3.04	0.000227414	0.00380876	6223/6208/6202/11224/6227/6230/6234/6165/6135/51504/26156/6217/6201/6232
GO:0030595	BP	leukocyte chemotaxis	10/198	0.0505051	240/18903	0.0126964	3.98	0.000228052	0.00380876	7852/7422/7130/6223/5228/972/5479/4282/5919/1843
GO:0034599	BP	cellular response to oxidative stress	11/198	0.0555556	288/18903	0.0152357	3.65	0.000237302	0.00393553	8996/5034/468/664/6188/7168/6648/3315/4504/388/4257
GO:0042060	BP	wound healing	14/198	0.0707071	442/18903	0.0233825	3.02	0.000243765	0.00401464	7852/7422/857/7076/79001/6281/1192/977/7168/302/1026/3315/5265/7035
GO:0032944	BP	regulation of mononuclear cell proliferation	10/198	0.0505051	243/18903	0.0128551	3.93	0.000251938	0.00410233	3105/972/3133/3123/6188/1051/4282/3659/7412/1026
GO:0031397	BP	negative regulation of protein ubiquitination	6/198	0.030303	84/18903	0.00444374	6.82	0.000252549	0.00410233	857/6224/6167/6188/6135/6201
GO:1902230	BP	negative regulation of intrinsic apoptotic signaling pathway in response to DNA damage	4/198	0.020202	30/18903	0.00158705	12.73	0.000258532	0.00417095	972/7178/4282/1191
GO:0001836	BP	release of cytochrome c from mitochondria	5/198	0.0252525	56/18903	0.00296249	8.52	0.00029684	0.00470396	8996/9141/664/6648/1191
GO:0051438	BP	regulation of ubiquitin-protein transferase activity	5/198	0.0252525	56/18903	0.00296249	8.52	0.00029684	0.00470396	6187/6224/6167/6135/6201
GO:0051701	BP	biological process involved in interaction with host	9/198	0.0454545	203/18903	0.010739	4.23	0.000297521	0.00470396	7852/858/857/3956/5034/972/3123/4061/10410
GO:1905907	BP	negative regulation of amyloid fibril formation	3/198	0.0151515	13/18903	0.000687722	22.03	0.000299617	0.00470573	5204/1410/1191
GO:0043281	BP	regulation of cysteine-type endopeptidase activity involved in apoptotic process	9/198	0.0454545	205/18903	0.0108448	4.19	0.000319777	0.00498931	8996/112399/7422/9141/330/4609/6188/4504/1410
GO:0010332	BP	response to gamma radiation	5/198	0.0252525	57/18903	0.00301539	8.37	0.000322643	0.00500113	4609/1535/1026/6648/1410
GO:0045765	BP	regulation of angiogenesis	12/198	0.0606061	349/18903	0.0184627	3.28	0.00032588	0.00501851	51129/7852/133/7422/718/6678/5228/5315/5230/694/3315/388
GO:1903320	BP	regulation of protein modification by small protein conjugation or removal	10/198	0.0505051	252/18903	0.0133312	3.79	0.000336533	0.00514912	857/6187/6224/6167/330/10318/6188/6135/4869/6201
GO:0019730	BP	antimicrobial humoral response	7/198	0.0353535	125/18903	0.00661271	5.35	0.000349998	0.00532082	3105/2597/6223/6156/3133/2197/5919
GO:0001912	BP	positive regulation of leukocyte mediated cytotoxicity	5/198	0.0252525	59/18903	0.0031212	8.09	0.000379308	0.00566012	3106/3105/567/3133/3123
GO:1901342	BP	regulation of vasculature development	12/198	0.0606061	355/18903	0.0187801	3.23	0.000379914	0.00566012	51129/7852/133/7422/718/6678/5228/5315/5230/694/3315/388
GO:0031396	BP	regulation of protein ubiquitination	9/198	0.0454545	210/18903	0.0111093	4.09	0.000381503	0.00566012	857/6187/6224/6167/330/6188/6135/4869/6201
GO:0070665	BP	positive regulation of leukocyte proliferation	8/198	0.040404	167/18903	0.00883458	4.57	0.000385058	0.00566012	3105/972/3133/6188/684/4282/7412/1026
GO:0002688	BP	regulation of leukocyte chemotaxis	7/198	0.0353535	127/18903	0.00671851	5.26	0.000385387	0.00566012	7422/7130/5228/972/4282/5919/1843
GO:0046651	BP	lymphocyte proliferation	11/198	0.0555556	305/18903	0.016135	3.44	0.000386637	0.00566012	3105/972/3133/3123/6188/1051/4282/3659/977/7412/1026
GO:0002711	BP	positive regulation of T cell mediated immunity	5/198	0.0252525	60/18903	0.0031741	7.96	0.000410309	0.00596982	3106/3105/567/3133/3123
GO:0050821	BP	protein stabilization	9/198	0.0454545	214/18903	0.011321	4.02	0.000437683	0.00632926	2597/5204/6135/4869/5479/6201/4504/1410/1191
GO:0032943	BP	mononuclear cell proliferation	11/198	0.0555556	312/18903	0.0165053	3.37	0.000467788	0.00666531	3105/972/3133/3123/6188/1051/4282/3659/977/7412/1026
GO:0019511	BP	peptidyl-proline hydroxylation	3/198	0.0151515	15/18903	0.000793525	19.09	0.000469352	0.00666531	112399/10549/5034
GO:2000767	BP	positive regulation of cytoplasmic translation	3/198	0.0151515	15/18903	0.000793525	19.09	0.000469352	0.00666531	8531/26986/5315
GO:0062098	BP	regulation of programmed necrotic cell death	4/198	0.020202	35/18903	0.00185156	10.91	0.00047417	0.00669365	8531/857/330/26471
GO:1903321	BP	negative regulation of protein modification by small protein conjugation or removal	6/198	0.030303	96/18903	0.00507856	5.97	0.00051928	0.00728706	857/6224/6167/6188/6135/6201
GO:0001558	BP	regulation of cell growth	13/198	0.0656566	422/18903	0.0223245	2.94	0.00052732	0.00733807	7852/7422/3486/1535/4869/684/1026/2273/3487/694/2023/4504/1410
GO:0030224	BP	monocyte differentiation	4/198	0.020202	36/18903	0.00190446	10.61	0.000529103	0.00733807	7422/972/3123/4609
GO:0048524	BP	positive regulation of viral process	5/198	0.0252525	64/18903	0.00338571	7.46	0.000553787	0.00763575	3956/5034/972/3123/26986
GO:1905906	BP	regulation of amyloid fibril formation	3/198	0.0151515	16/18903	0.000846426	17.9	0.00057322	0.00785802	5204/1410/1191
GO:0031100	BP	animal organ regeneration	5/198	0.0252525	65/18903	0.00343861	7.34	0.000594894	0.00810827	4837/133/5228/595/1051
GO:0031343	BP	positive regulation of cell killing	5/198	0.0252525	66/18903	0.00349151	7.23	0.000638249	0.00864947	3106/3105/567/3133/3123
GO:0031638	BP	zymogen activation	5/198	0.0252525	67/18903	0.00354441	7.12	0.000683928	0.0091579	6281/302/5230/2023/715
GO:0051348	BP	negative regulation of transferase activity	10/198	0.0505051	276/18903	0.0146009	3.46	0.000684492	0.0091579	857/6224/6167/6135/4869/6201/1026/1843/3315/54206
GO:0016045	BP	detection of bacterium	3/198	0.0151515	17/18903	0.000899328	16.85	0.000690701	0.0091579	3106/3105/3123
GO:0034341	BP	response to interferon-gamma	7/198	0.0353535	140/18903	0.00740623	4.77	0.000691212	0.0091579	7431/2597/972/684/10410/3659/23521
GO:0050920	BP	regulation of chemotaxis	9/198	0.0454545	230/18903	0.0121674	3.74	0.000734815	0.0096815	7852/7422/7130/5228/972/4282/5919/1843/3315
GO:0140467	BP	integrated stress response signaling	4/198	0.020202	40/18903	0.00211607	9.55	0.000794534	0.0103533	468/1051/23645/1052
GO:1990000	BP	amyloid fibril formation	4/198	0.020202	40/18903	0.00211607	9.55	0.000794534	0.0103533	567/5204/1410/1191
GO:2001234	BP	negative regulation of apoptotic signaling pathway	9/198	0.0454545	233/18903	0.0123261	3.69	0.000805578	0.0104398	8996/8531/972/7178/4282/6648/3315/2023/1191
GO:0010755	BP	regulation of plasminogen activation	3/198	0.0151515	18/18903	0.00095223	15.91	0.000822471	0.0105435	6281/302/2023
GO:0043217	BP	myelin maintenance	3/198	0.0151515	18/18903	0.00095223	15.91	0.000822471	0.0105435	7852/10397/1191
GO:0050878	BP	regulation of body fluid levels	12/198	0.0606061	390/18903	0.0206316	2.94	0.000869781	0.0110901	133/7422/857/595/6175/79001/1535/1192/302/3315/5265/7035
GO:0050671	BP	positive regulation of lymphocyte proliferation	7/198	0.0353535	146/18903	0.00772364	4.58	0.000885426	0.0112292	3105/972/3133/6188/4282/7412/1026
GO:0061077	BP	chaperone-mediated protein folding	5/198	0.0252525	71/18903	0.00375602	6.72	0.000891462	0.0112456	9141/972/5479/3315/1191
GO:0007249	BP	I-kappaB kinase/NF-kappaB signaling	10/198	0.0505051	288/18903	0.0152357	3.31	0.000947216	0.0117871	3956/2597/10549/972/330/3123/10318/1936/684/3315
GO:0008637	BP	apoptotic mitochondrial changes	6/198	0.030303	108/18903	0.00571338	5.3	0.000966555	0.0117871	8996/9141/664/665/6648/1191
GO:1902106	BP	negative regulation of leukocyte differentiation	6/198	0.030303	108/18903	0.00571338	5.3	0.000966555	0.0117871	7130/972/4609/3659/55365/28959
GO:0036003	BP	positive regulation of transcription from RNA polymerase II promoter in response to stress	3/198	0.0151515	19/18903	0.00100513	15.07	0.000969182	0.0117871	7422/468/1051
GO:0045953	BP	negative regulation of natural killer cell mediated cytotoxicity	3/198	0.0151515	19/18903	0.00100513	15.07	0.000969182	0.0117871	3106/3105/3133
GO:1902176	BP	negative regulation of oxidative stress-induced intrinsic apoptotic signaling pathway	3/198	0.0151515	19/18903	0.00100513	15.07	0.000969182	0.0117871	8996/6648/3315
GO:2001185	BP	regulation of CD8-positive, alpha-beta T cell activation	3/198	0.0151515	19/18903	0.00100513	15.07	0.000969182	0.0117871	3105/3133/3659
GO:0032946	BP	positive regulation of mononuclear cell proliferation	7/198	0.0353535	149/18903	0.00788235	4.49	0.000997452	0.0120691	3105/972/3133/6188/4282/7412/1026
GO:0007595	BP	lactation	4/198	0.020202	43/18903	0.00227477	8.88	0.001047	0.0125988	7422/857/595/6175
GO:0097529	BP	myeloid leukocyte migration	9/198	0.0454545	242/18903	0.0128022	3.55	0.00105185	0.0125988	7422/7130/6223/5228/972/5479/4282/5919/1843
GO:0030330	BP	DNA damage response, signal transduction by p53 class mediator	5/198	0.0252525	74/18903	0.00391472	6.45	0.00107543	0.0127524	972/4869/10397/4282/1026
GO:0035924	BP	cellular response to vascular endothelial growth factor stimulus	5/198	0.0252525	74/18903	0.00391472	6.45	0.00107543	0.0127524	7422/5228/967/7412/3315
GO:0002396	BP	MHC protein complex assembly	3/198	0.0151515	20/18903	0.00105803	14.32	0.00113146	0.0130259	6892/567/3123
GO:0002501	BP	peptide antigen assembly with MHC protein complex	3/198	0.0151515	20/18903	0.00105803	14.32	0.00113146	0.0130259	6892/567/3123
GO:0002716	BP	negative regulation of natural killer cell mediated immunity	3/198	0.0151515	20/18903	0.00105803	14.32	0.00113146	0.0130259	3106/3105/3133
GO:0045655	BP	regulation of monocyte differentiation	3/198	0.0151515	20/18903	0.00105803	14.32	0.00113146	0.0130259	972/3123/4609
GO:0055093	BP	response to hyperoxia	3/198	0.0151515	20/18903	0.00105803	14.32	0.00113146	0.0130259	857/664/6648
GO:0098543	BP	detection of other organism	3/198	0.0151515	20/18903	0.00105803	14.32	0.00113146	0.0130259	3106/3105/3123
GO:0071479	BP	cellular response to ionizing radiation	5/198	0.0252525	75/18903	0.00396762	6.36	0.00114259	0.0130905	1535/1936/1026/1410/388
GO:0048259	BP	regulation of receptor-mediated endocytosis	6/198	0.030303	112/18903	0.00592499	5.11	0.00116754	0.0133121	7422/718/967/567/302/1191
GO:1905954	BP	positive regulation of lipid localization	6/198	0.030303	113/18903	0.00597789	5.07	0.00122245	0.0138714	29923/718/857/123/4282/302
GO:0008631	BP	intrinsic apoptotic signaling pathway in response to oxidative stress	4/198	0.020202	45/18903	0.00238057	8.49	0.00124364	0.0140447	8996/5034/6648/3315
GO:0002526	BP	acute inflammatory response	6/198	0.030303	114/18903	0.00603079	5.02	0.00127931	0.0142441	718/3133/1051/26471/7412/5265
GO:0002824	BP	positive regulation of adaptive immune response based on somatic recombination of immune receptors built from immunoglobulin superfamily domains	6/198	0.030303	114/18903	0.00603079	5.02	0.00127931	0.0142441	3106/718/3105/567/3133/3123
GO:1903707	BP	negative regulation of hemopoiesis	6/198	0.030303	114/18903	0.00603079	5.02	0.00127931	0.0142441	7130/972/4609/3659/55365/28959
GO:0060546	BP	negative regulation of necroptotic process	3/198	0.0151515	21/18903	0.00111093	13.64	0.00130991	0.0145166	8531/857/330
GO:0050870	BP	positive regulation of T cell activation	9/198	0.0454545	251/18903	0.0132783	3.42	0.00135593	0.0149567	3105/857/3956/567/972/3133/3123/6188/7412
GO:0043154	BP	negative regulation of cysteine-type endopeptidase activity involved in apoptotic process	5/198	0.0252525	78/18903	0.00412633	6.12	0.00136274	0.0149622	8996/7422/330/4504/1410
GO:0002720	BP	positive regulation of cytokine production involved in immune response	5/198	0.0252525	79/18903	0.00417923	6.04	0.00144263	0.0156771	3105/567/972/3133/4282
GO:0007159	BP	leukocyte cell-cell adhesion	12/198	0.0606061	414/18903	0.0219013	2.77	0.00144768	0.0156771	3105/857/3956/567/972/3133/3123/10318/6188/1051/3659/7412
GO:0050678	BP	regulation of epithelial cell proliferation	12/198	0.0606061	414/18903	0.0219013	2.77	0.00144768	0.0156771	7422/858/857/6678/5228/567/595/4609/1535/26471/283131/54206
GO:0090199	BP	regulation of release of cytochrome c from mitochondria	4/198	0.020202	47/18903	0.00248638	8.13	0.00146475	0.0157184	8996/9141/664/1191
GO:0097028	BP	dendritic cell differentiation	4/198	0.020202	47/18903	0.00248638	8.13	0.00146475	0.0157184	3106/1051/55365/28959
GO:1903131	BP	mononuclear cell differentiation	13/198	0.0656566	473/18903	0.0250225	2.62	0.00149249	0.0159439	3106/7422/3956/567/972/3123/4609/1051/3659/7412/55365/1316/28959
GO:0043122	BP	regulation of I-kappaB kinase/NF-kappaB signaling	9/198	0.0454545	255/18903	0.0134899	3.37	0.00151206	0.0160088	3956/2597/972/330/3123/10318/1936/684/3315
GO:0051402	BP	neuron apoptotic process	9/198	0.0454545	255/18903	0.0134899	3.37	0.00151206	0.0160088	112399/2597/595/468/664/1051/26471/6648/4504
GO:1903201	BP	regulation of oxidative stress-induced cell death	5/198	0.0252525	80/18903	0.00423213	5.97	0.00152592	0.0160264	8996/5034/468/6648/3315
GO:0002718	BP	regulation of cytokine production involved in immune response	6/198	0.030303	118/18903	0.0062424	4.85	0.00152723	0.0160264	3105/567/972/3133/684/4282
GO:0002708	BP	positive regulation of lymphocyte mediated immunity	6/198	0.030303	119/18903	0.0062953	4.81	0.00159457	0.0165945	3106/718/3105/567/3133/3123
GO:0006898	BP	receptor-mediated endocytosis	9/198	0.0454545	257/18903	0.0135957	3.34	0.00159537	0.0165945	133/7422/858/718/857/967/567/302/1191
GO:0030100	BP	regulation of endocytosis	8/198	0.040404	209/18903	0.0110564	3.65	0.00165466	0.0170849	7422/718/857/967/567/977/302/1191
GO:0002367	BP	cytokine production involved in immune response	6/198	0.030303	120/18903	0.0063482	4.77	0.00166413	0.0170849	3105/567/972/3133/684/4282
GO:0002821	BP	positive regulation of adaptive immune response	6/198	0.030303	120/18903	0.0063482	4.77	0.00166413	0.0170849	3106/718/3105/567/3133/3123
GO:0006446	BP	regulation of translational initiation	5/198	0.0252525	82/18903	0.00433794	5.82	0.00170304	0.0172602	468/4869/23521/23645/3315
GO:2001021	BP	negative regulation of response to DNA damage stimulus	5/198	0.0252525	82/18903	0.00433794	5.82	0.00170304	0.0172602	972/6188/7178/4282/1191
GO:0018208	BP	peptidyl-proline modification	4/198	0.020202	49/18903	0.00259218	7.79	0.00171188	0.0172602	112399/10549/5034/5479
GO:0002689	BP	negative regulation of leukocyte chemotaxis	3/198	0.0151515	23/18903	0.00121674	12.45	0.00171759	0.0172602	7130/4282/1843
GO:0046794	BP	transport of virus	3/198	0.0151515	23/18903	0.00121674	12.45	0.00171759	0.0172602	858/857/684
GO:0002449	BP	lymphocyte mediated immunity	11/198	0.0555556	367/18903	0.0194149	2.86	0.00174596	0.0174713	3106/718/3105/567/972/3133/3123/203068/716/715/1191
GO:0002699	BP	positive regulation of immune effector process	9/198	0.0454545	261/18903	0.0138073	3.29	0.00177307	0.0176679	3106/718/3105/6223/567/972/3133/3123/4282
GO:0070997	BP	neuron death	11/198	0.0555556	368/18903	0.0194678	2.85	0.00178363	0.0176988	112399/2597/54541/595/468/664/1051/26471/6648/4504/1191
GO:0042098	BP	T cell proliferation	8/198	0.040404	212/18903	0.0112152	3.6	0.00180957	0.0178814	3105/3133/3123/6188/1051/3659/977/7412
GO:0045785	BP	positive regulation of cell adhesion	13/198	0.0656566	484/18903	0.0256044	2.56	0.00182824	0.0179909	7422/3105/857/3956/5034/567/972/3133/3123/6188/6281/7412/7168
GO:0038084	BP	vascular endothelial growth factor signaling pathway	4/198	0.020202	50/18903	0.00264508	7.64	0.00184567	0.0180874	7422/5228/967/3315
GO:0007009	BP	plasma membrane organization	7/198	0.0353535	166/18903	0.00878167	4.03	0.00185925	0.0181455	7852/858/857/6281/10397/302/1191
GO:0045862	BP	positive regulation of proteolysis	11/198	0.0555556	372/18903	0.0196794	2.82	0.00194101	0.0188658	112399/857/9141/4609/10318/6188/6281/26471/302/2023/1191
GO:0016064	BP	immunoglobulin mediated immune response	8/198	0.040404	215/18903	0.0113739	3.55	0.00197573	0.0191249	718/567/972/3133/3123/716/715/1191
GO:1903793	BP	positive regulation of anion transport	4/198	0.020202	51/18903	0.00269798	7.49	0.00198654	0.0191514	468/1051/4282/81539
GO:0050863	BP	regulation of T cell activation	11/198	0.0555556	376/18903	0.019891	2.79	0.00210953	0.0202548	3105/857/3956/567/972/3133/3123/6188/1051/3659/7412
GO:0016049	BP	cell growth	13/198	0.0656566	493/18903	0.0260805	2.52	0.00214741	0.0203492	7852/7422/3486/1535/4869/684/1026/2273/3487/694/2023/4504/1410
GO:1903037	BP	regulation of leukocyte cell-cell adhesion	11/198	0.0555556	377/18903	0.0199439	2.79	0.00215347	0.0203492	3105/857/3956/567/972/3133/3123/6188/1051/3659/7412
GO:0002573	BP	myeloid leukocyte differentiation	8/198	0.040404	218/18903	0.0115326	3.5	0.00215369	0.0203492	7422/7130/972/3123/4609/1051/29887/302
GO:0019724	BP	B cell mediated immunity	8/198	0.040404	218/18903	0.0115326	3.5	0.00215369	0.0203492	718/567/972/3133/3123/716/715/1191
GO:0001911	BP	negative regulation of leukocyte mediated cytotoxicity	3/198	0.0151515	25/18903	0.00132254	11.46	0.0021966	0.0205669	3106/3105/3133
GO:0098581	BP	detection of external biotic stimulus	3/198	0.0151515	25/18903	0.00132254	11.46	0.0021966	0.0205669	3106/3105/3123
GO:0001910	BP	regulation of leukocyte mediated cytotoxicity	5/198	0.0252525	87/18903	0.00460244	5.49	0.00221142	0.0205669	3106/3105/567/3133/3123
GO:0010660	BP	regulation of muscle cell apoptotic process	5/198	0.0252525	87/18903	0.00460244	5.49	0.00221142	0.0205669	8996/468/664/26471/6648
GO:0048146	BP	positive regulation of fibroblast proliferation	4/198	0.020202	53/18903	0.00280379	7.21	0.00229027	0.0211344	972/4609/4282/1026
GO:0097300	BP	programmed necrotic cell death	4/198	0.020202	53/18903	0.00280379	7.21	0.00229027	0.0211344	8531/857/330/26471
GO:0055072	BP	iron ion homeostasis	5/198	0.0252525	88/18903	0.00465535	5.42	0.00232505	0.0213722	567/1356/4609/2495/6648
GO:0002709	BP	regulation of T cell mediated immunity	5/198	0.0252525	89/18903	0.00470825	5.36	0.00244286	0.0221356	3106/3105/567/3133/3123
GO:0007589	BP	body fluid secretion	5/198	0.0252525	89/18903	0.00470825	5.36	0.00244286	0.0221356	7422/857/595/6175/1535
GO:0034644	BP	cellular response to UV	5/198	0.0252525	89/18903	0.00470825	5.36	0.00244286	0.0221356	7076/468/4609/4869/1026
GO:0010954	BP	positive regulation of protein processing	3/198	0.0151515	26/18903	0.00137544	11.02	0.0024641	0.0221356	6281/302/2023
GO:0044346	BP	fibroblast apoptotic process	3/198	0.0151515	26/18903	0.00137544	11.02	0.0024641	0.0221356	4609/26471/694
GO:1903901	BP	negative regulation of viral life cycle	3/198	0.0151515	26/18903	0.00137544	11.02	0.0024641	0.0221356	684/4061/10410
GO:0019079	BP	viral genome replication	6/198	0.030303	130/18903	0.00687722	4.41	0.00249339	0.0223142	10318/5479/684/3429/26986/10410
GO:1903039	BP	positive regulation of leukocyte cell-cell adhesion	9/198	0.0454545	275/18903	0.014548	3.12	0.00252358	0.0224995	3105/857/3956/567/972/3133/3123/6188/7412
GO:0042743	BP	hydrogen peroxide metabolic process	4/198	0.020202	55/18903	0.00290959	6.94	0.00262454	0.023225	10549/1535/6648/4504
GO:1903202	BP	negative regulation of oxidative stress-induced cell death	4/198	0.020202	55/18903	0.00290959	6.94	0.00262454	0.023225	8996/468/6648/3315
GO:2000117	BP	negative regulation of cysteine-type endopeptidase activity	5/198	0.0252525	91/18903	0.00481405	5.25	0.00269142	0.0237236	8996/7422/330/4504/1410
GO:0009150	BP	purine ribonucleotide metabolic process	12/198	0.0606061	447/18903	0.023647	2.56	0.00272938	0.0237236	3939/2597/5214/54541/226/7167/2987/26471/5315/5230/5223/2023
GO:0006817	BP	phosphate ion transport	3/198	0.0151515	27/18903	0.00142834	10.61	0.0027509	0.0237236	468/1051/10786
GO:0010884	BP	positive regulation of lipid storage	3/198	0.0151515	27/18903	0.00142834	10.61	0.0027509	0.0237236	29923/718/123
GO:0036037	BP	CD8-positive, alpha-beta T cell activation	3/198	0.0151515	27/18903	0.00142834	10.61	0.0027509	0.0237236	3105/3133/3659
GO:0036296	BP	response to increased oxygen levels	3/198	0.0151515	27/18903	0.00142834	10.61	0.0027509	0.0237236	857/664/6648
GO:0042026	BP	protein refolding	3/198	0.0151515	27/18903	0.00142834	10.61	0.0027509	0.0237236	567/3315/1410
GO:0010657	BP	muscle cell apoptotic process	5/198	0.0252525	92/18903	0.00486695	5.19	0.00282233	0.0242514	8996/468/664/26471/6648
GO:0001909	BP	leukocyte mediated cytotoxicity	6/198	0.030303	134/18903	0.00708882	4.27	0.00290007	0.0248294	3106/3105/567/3133/3123/203068
GO:0009314	BP	response to radiation	12/198	0.0606061	452/18903	0.0239115	2.53	0.00298644	0.0254769	7076/595/468/4609/1535/1936/4869/7412/1026/6648/1410/388
GO:2001235	BP	positive regulation of apoptotic signaling pathway	6/198	0.030303	135/18903	0.00714172	4.24	0.00300906	0.0255779	857/4609/6188/6135/26471/6201
GO:0031342	BP	negative regulation of cell killing	3/198	0.0151515	28/18903	0.00148125	10.23	0.00305745	0.0258042	3106/3105/3133
GO:1903319	BP	positive regulation of protein maturation	3/198	0.0151515	28/18903	0.00148125	10.23	0.00305745	0.0258042	6281/302/2023
GO:0042129	BP	regulation of T cell proliferation	7/198	0.0353535	182/18903	0.0096281	3.67	0.00311542	0.0262002	3105/3133/3123/6188/1051/3659/7412
GO:0062012	BP	regulation of small molecule metabolic process	10/198	0.0505051	339/18903	0.0179337	2.82	0.00313766	0.026294	4837/133/3486/857/54541/972/26471/3487/5223/2023
GO:0048010	BP	vascular endothelial growth factor receptor signaling pathway	4/198	0.020202	58/18903	0.0030683	6.58	0.00318644	0.0266088	7422/5228/3315/4504
GO:1900407	BP	regulation of cellular response to oxidative stress	5/198	0.0252525	95/18903	0.00502566	5.02	0.00324272	0.0269838	8996/5034/468/6648/3315
GO:0050900	BP	leukocyte migration	11/198	0.0555556	398/18903	0.0210549	2.64	0.00326217	0.0270507	7852/7422/7130/6223/5228/972/5479/4282/5919/7412/1843
GO:0051251	BP	positive regulation of lymphocyte activation	11/198	0.0555556	400/18903	0.0211607	2.63	0.00338809	0.0279204	3105/857/3956/567/972/3133/3123/6188/4282/7412/1026
GO:0071709	BP	membrane assembly	4/198	0.020202	59/18903	0.0031212	6.47	0.0033906	0.0279204	858/857/6281/302
GO:0072593	BP	reactive oxygen species metabolic process	8/198	0.040404	235/18903	0.0124319	3.25	0.00341346	0.0280114	10549/54541/664/1535/1026/6648/4504/1410
GO:0002705	BP	positive regulation of leukocyte mediated immunity	6/198	0.030303	140/18903	0.00740623	4.09	0.0036006	0.0294452	3106/718/3105/567/3133/3123
GO:0002443	BP	leukocyte mediated immunity	12/198	0.0606061	463/18903	0.0244935	2.47	0.00362152	0.0295145	3106/718/3105/567/972/3133/3123/203068/684/716/715/1191
GO:0030308	BP	negative regulation of cell growth	7/198	0.0353535	188/18903	0.00994551	3.55	0.00372479	0.0301002	684/1026/2273/694/2023/4504/1410
GO:0019886	BP	antigen processing and presentation of exogenous peptide antigen via MHC class II	3/198	0.0151515	30/18903	0.00158705	9.55	0.00373146	0.0301002	567/972/3123
GO:0071480	BP	cellular response to gamma radiation	3/198	0.0151515	30/18903	0.00158705	9.55	0.00373146	0.0301002	1535/1026/1410
GO:0009259	BP	ribonucleotide metabolic process	12/198	0.0606061	466/18903	0.0246522	2.46	0.00381244	0.0306492	3939/2597/5214/54541/226/7167/2987/26471/5315/5230/5223/2023
GO:0043123	BP	positive regulation of I-kappaB kinase/NF-kappaB signaling	7/198	0.0353535	189/18903	0.00999841	3.54	0.00383458	0.030723	3956/2597/972/330/3123/1936/684
GO:0030099	BP	myeloid cell differentiation	11/198	0.0555556	407/18903	0.021531	2.58	0.00385989	0.0308217	7422/7130/6223/567/972/6208/3123/4609/1051/29887/302
GO:0055076	BP	transition metal ion homeostasis	6/198	0.030303	143/18903	0.00756494	4.01	0.00399464	0.0317907	567/1356/4609/2495/6648/4504
GO:0036473	BP	cell death in response to oxidative stress	5/198	0.0252525	100/18903	0.00529017	4.77	0.00404085	0.0320508	8996/5034/468/6648/3315
GO:0050921	BP	positive regulation of chemotaxis	6/198	0.030303	144/18903	0.00761784	3.98	0.00413283	0.0326711	7852/7422/5228/972/5919/3315
GO:0044091	BP	membrane biogenesis	4/198	0.020202	63/18903	0.0033328	6.06	0.00429618	0.0338496	858/857/6281/302
GO:0050727	BP	regulation of inflammatory response	11/198	0.0555556	414/18903	0.0219013	2.54	0.00438287	0.0344097	7130/718/3956/6223/330/3133/3123/10318/1051/26471/283131
GO:0031341	BP	regulation of cell killing	5/198	0.0252525	102/18903	0.00539597	4.68	0.00439629	0.0344097	3106/3105/567/3133/3123
GO:0072507	BP	divalent inorganic cation homeostasis	10/198	0.0505051	356/18903	0.018833	2.68	0.00442561	0.0344805	8996/133/858/857/468/664/1535/29887/7178/4504
GO:0019693	BP	ribose phosphate metabolic process	12/198	0.0606061	475/18903	0.0251283	2.41	0.00443441	0.0344805	3939/2597/5214/54541/226/7167/2987/26471/5315/5230/5223/2023
GO:0035456	BP	response to interferon-beta	3/198	0.0151515	32/18903	0.00169285	8.95	0.0044893	0.0346799	684/10410/3659
GO:0060544	BP	regulation of necroptotic process	3/198	0.0151515	32/18903	0.00169285	8.95	0.0044893	0.0346799	8531/857/330
GO:0006163	BP	purine nucleotide metabolic process	12/198	0.0606061	476/18903	0.0251812	2.41	0.00450827	0.0347134	3939/2597/5214/54541/226/7167/2987/26471/5315/5230/5223/2023
GO:0031330	BP	negative regulation of cellular catabolic process	8/198	0.040404	247/18903	0.0130667	3.09	0.00460243	0.0347738	8531/7076/6135/26986/26471/6201/302/4504
GO:0030388	BP	fructose 1,6-bisphosphate metabolic process	2/198	0.010101	10/18903	0.000529017	19.09	0.00464808	0.0347738	5214/226
GO:0032070	BP	regulation of deoxyribonuclease activity	2/198	0.010101	10/18903	0.000529017	19.09	0.00464808	0.0347738	6188/4869
GO:0033483	BP	gas homeostasis	2/198	0.010101	10/18903	0.000529017	19.09	0.00464808	0.0347738	857/6648
GO:0044341	BP	sodium-dependent phosphate transport	2/198	0.010101	10/18903	0.000529017	19.09	0.00464808	0.0347738	468/1051
GO:0045657	BP	positive regulation of monocyte differentiation	2/198	0.010101	10/18903	0.000529017	19.09	0.00464808	0.0347738	972/3123
GO:1903596	BP	regulation of gap junction assembly	2/198	0.010101	10/18903	0.000529017	19.09	0.00464808	0.0347738	857/79191
GO:1905461	BP	positive regulation of vascular associated smooth muscle cell apoptotic process	2/198	0.010101	10/18903	0.000529017	19.09	0.00464808	0.0347738	468/6648
GO:2000271	BP	positive regulation of fibroblast apoptotic process	2/198	0.010101	10/18903	0.000529017	19.09	0.00464808	0.0347738	26471/694
GO:1902882	BP	regulation of response to oxidative stress	5/198	0.0252525	104/18903	0.00550177	4.59	0.00477348	0.0355996	8996/5034/468/6648/3315
GO:0006875	BP	cellular metal ion homeostasis	11/198	0.0555556	420/18903	0.0222187	2.5	0.00487476	0.0360346	8996/858/857/468/664/1356/4609/1535/7178/2495/4504
GO:0009411	BP	response to UV	6/198	0.030303	149/18903	0.00788235	3.84	0.00487738	0.0360346	7076/595/468/4609/4869/1026
GO:2000377	BP	regulation of reactive oxygen species metabolic process	6/198	0.030303	149/18903	0.00788235	3.84	0.00487738	0.0360346	664/1535/1026/6648/4504/1410
GO:0002819	BP	regulation of adaptive immune response	7/198	0.0353535	198/18903	0.0104745	3.38	0.00493676	0.03636	3106/718/3105/567/3133/3123/3659
GO:0032760	BP	positive regulation of tumor necrosis factor production	5/198	0.0252525	105/18903	0.00555467	4.55	0.00497044	0.0364947	3133/1535/4282/3315/1191
GO:0034614	BP	cellular response to reactive oxygen species	6/198	0.030303	150/18903	0.00793525	3.82	0.00503739	0.0368721	664/6188/7168/6648/4504/388
GO:0031349	BP	positive regulation of defense response	9/198	0.0454545	307/18903	0.0162408	2.8	0.00518837	0.0378604	718/3956/6223/3133/10318/1535/1051/26471/283131
GO:0002495	BP	antigen processing and presentation of peptide antigen via MHC class II	3/198	0.0151515	34/18903	0.00179866	8.42	0.00533383	0.0388025	567/972/3123
GO:0070613	BP	regulation of protein processing	4/198	0.020202	67/18903	0.00354441	5.7	0.00535225	0.0388174	8996/6281/302/2023
GO:0055074	BP	calcium ion homeostasis	9/198	0.0454545	309/18903	0.0163466	2.78	0.00540824	0.0391039	8996/133/858/857/468/664/1535/29887/7178
GO:0090398	BP	cellular senescence	5/198	0.0252525	108/18903	0.00571338	4.42	0.00559587	0.0399977	567/4869/26156/4282/1026
GO:0002704	BP	negative regulation of leukocyte mediated immunity	4/198	0.020202	68/18903	0.00359731	5.62	0.00564102	0.0399977	3106/3105/3133/684
GO:0019065	BP	receptor-mediated endocytosis of virus by host cell	2/198	0.010101	11/18903	0.000581918	17.36	0.00564198	0.0399977	858/857
GO:0044857	BP	plasma membrane raft organization	2/198	0.010101	11/18903	0.000581918	17.36	0.00564198	0.0399977	858/857
GO:1901844	BP	regulation of cell communication by electrical coupling involved in cardiac conduction	2/198	0.010101	11/18903	0.000581918	17.36	0.00564198	0.0399977	857/79191
GO:1990440	BP	positive regulation of transcription from RNA polymerase II promoter in response to endoplasmic reticulum stress	2/198	0.010101	11/18903	0.000581918	17.36	0.00564198	0.0399977	468/1051
GO:0022407	BP	regulation of cell-cell adhesion	12/198	0.0606061	490/18903	0.0259218	2.34	0.00564992	0.0399977	7422/3105/857/3956/567/972/3133/3123/6188/1051/3659/7412
GO:0010661	BP	positive regulation of muscle cell apoptotic process	3/198	0.0151515	35/18903	0.00185156	8.18	0.00578942	0.0405337	468/664/6648
GO:0032633	BP	interleukin-4 production	3/198	0.0151515	35/18903	0.00185156	8.18	0.00578942	0.0405337	3133/3123/1051
GO:0032673	BP	regulation of interleukin-4 production	3/198	0.0151515	35/18903	0.00185156	8.18	0.00578942	0.0405337	3133/3123/1051
GO:0000302	BP	response to reactive oxygen species	7/198	0.0353535	204/18903	0.0107919	3.28	0.00579401	0.0405337	664/6188/7168/6648/4504/1410/388
GO:1903557	BP	positive regulation of tumor necrosis factor superfamily cytokine production	5/198	0.0252525	109/18903	0.00576628	4.38	0.00581615	0.040569	3133/1535/4282/3315/1191
GO:0010675	BP	regulation of cellular carbohydrate metabolic process	6/198	0.030303	155/18903	0.00819976	3.7	0.00589583	0.0410042	4837/3486/54541/26471/3487/5223
GO:1901654	BP	response to ketone	7/198	0.0353535	205/18903	0.0108448	3.26	0.00594706	0.0412396	768/857/54541/595/6175/1535/54206
GO:0009410	BP	response to xenobiotic stimulus	11/198	0.0555556	432/18903	0.0228535	2.43	0.00598968	0.041414	768/7852/4837/5228/123/595/4609/79001/2987/1535/6648
GO:0030193	BP	regulation of blood coagulation	4/198	0.020202	70/18903	0.00370312	5.46	0.00624935	0.0430838	857/79001/302/7035
GO:0002504	BP	antigen processing and presentation of peptide or polysaccharide antigen via MHC class II	3/198	0.0151515	36/18903	0.00190446	7.96	0.00626763	0.0430846	567/972/3123
GO:0002460	BP	adaptive immune response based on somatic recombination of immune receptors built from immunoglobulin superfamily domains	10/198	0.0505051	375/18903	0.0198381	2.55	0.00632451	0.04335	3106/718/3105/567/972/3133/3123/716/715/1191
GO:1902105	BP	regulation of leukocyte differentiation	9/198	0.0454545	317/18903	0.0167698	2.71	0.00636079	0.0433842	3106/7130/972/3123/4609/1051/3659/55365/28959
GO:0034976	BP	response to endoplasmic reticulum stress	8/198	0.040404	261/18903	0.0138073	2.93	0.0063661	0.0433842	857/5034/595/468/1051/26471/23645/1191
GO:0002424	BP	T cell mediated immune response to tumor cell	2/198	0.010101	12/18903	0.00063482	15.91	0.00672392	0.0451737	3105/3123
GO:0002551	BP	mast cell chemotaxis	2/198	0.010101	12/18903	0.00063482	15.91	0.00672392	0.0451737	7422/5228
GO:0014745	BP	negative regulation of muscle adaptation	2/198	0.010101	12/18903	0.00063482	15.91	0.00672392	0.0451737	8996/54206
GO:0031953	BP	negative regulation of protein autophosphorylation	2/198	0.010101	12/18903	0.00063482	15.91	0.00672392	0.0451737	857/54206
GO:0097084	BP	vascular associated smooth muscle cell development	2/198	0.010101	12/18903	0.00063482	15.91	0.00672392	0.0451737	133/7422
GO:0002456	BP	T cell mediated immunity	5/198	0.0252525	113/18903	0.00597789	4.22	0.00675854	0.0452186	3106/3105/567/3133/3123
GO:0070229	BP	negative regulation of lymphocyte apoptotic process	3/198	0.0151515	37/18903	0.00195736	7.74	0.00676874	0.0452186	972/4282/1831
GO:0002697	BP	regulation of immune effector process	10/198	0.0505051	379/18903	0.0200497	2.52	0.00679499	0.0452664	3106/718/3105/6223/567/972/3133/3123/684/4282
GO:1900046	BP	regulation of hemostasis	4/198	0.020202	72/18903	0.00380892	5.3	0.00689977	0.0457077	857/79001/302/7035
GO:1903317	BP	regulation of protein maturation	4/198	0.020202	72/18903	0.00380892	5.3	0.00689977	0.0457077	8996/6281/302/2023
GO:0022409	BP	positive regulation of cell-cell adhesion	9/198	0.0454545	322/18903	0.0170343	2.67	0.00701864	0.0463657	3105/857/3956/567/972/3133/3123/6188/7412
GO:1903578	BP	regulation of ATP metabolic process	4/198	0.020202	73/18903	0.00386182	5.23	0.00724114	0.0477026	54541/26471/5223/2023
GO:0043516	BP	regulation of DNA damage response, signal transduction by p53 class mediator	3/198	0.0151515	38/18903	0.00201026	7.54	0.00729301	0.0479112	972/4869/4282
GO:0031647	BP	regulation of protein stability	9/198	0.0454545	325/18903	0.017193	2.64	0.00743768	0.0485924	2597/5204/6135/4869/5479/6201/4504/1410/1191
GO:1901214	BP	regulation of neuron death	9/198	0.0454545	325/18903	0.017193	2.64	0.00743768	0.0485924	112399/54541/595/468/1051/26471/6648/4504/1191
GO:0035966	BP	response to topologically incorrect protein	6/198	0.030303	163/18903	0.00862297	3.51	0.00748461	0.0487647	26353/595/468/23645/3315/1191
GO:0042267	BP	natural killer cell mediated cytotoxicity	4/198	0.020202	74/18903	0.00391472	5.16	0.00759346	0.0492035	3106/3105/3133/203068
GO:0048662	BP	negative regulation of smooth muscle cell proliferation	4/198	0.020202	74/18903	0.00391472	5.16	0.00759346	0.0492035	3486/7168/1026/6648
GO:0030856	BP	regulation of epithelial cell differentiation	6/198	0.030303	164/18903	0.00867587	3.49	0.00770294	0.0497769	7422/857/595/1051/694/54206
GO:0009595	BP	detection of biotic stimulus	3/198	0.0151515	39/18903	0.00206316	7.34	0.00784068	0.0500439	3106/3105/3123
GO:0043618	BP	regulation of transcription from RNA polymerase II promoter in response to stress	3/198	0.0151515	39/18903	0.00206316	7.34	0.00784068	0.0500439	7422/468/1051
GO:0045730	BP	respiratory burst	3/198	0.0151515	39/18903	0.00206316	7.34	0.00784068	0.0500439	6223/1535/5223
GO:0002524	BP	hypersensitivity	2/198	0.010101	13/18903	0.000687722	14.69	0.00789197	0.0500439	718/3133
GO:0002863	BP	positive regulation of inflammatory response to antigenic stimulus	2/198	0.010101	13/18903	0.000687722	14.69	0.00789197	0.0500439	718/3133
GO:0043568	BP	positive regulation of insulin-like growth factor receptor signaling pathway	2/198	0.010101	13/18903	0.000687722	14.69	0.00789197	0.0500439	3486/3487
GO:0075509	BP	endocytosis involved in viral entry into host cell	2/198	0.010101	13/18903	0.000687722	14.69	0.00789197	0.0500439	858/857
GO:0050818	BP	regulation of coagulation	4/198	0.020202	75/18903	0.00396762	5.09	0.00795689	0.0501872	857/79001/302/7035
GO:2000242	BP	negative regulation of reproductive process	4/198	0.020202	75/18903	0.00396762	5.09	0.00795689	0.0501872	8531/10549/7076/1843
GO:0002696	BP	positive regulation of leukocyte activation	11/198	0.0555556	450/18903	0.0238057	2.33	0.0080286	0.0505052	3105/857/3956/567/972/3133/3123/6188/4282/7412/1026
GO:0043523	BP	regulation of neuron apoptotic process	7/198	0.0353535	218/18903	0.0115326	3.07	0.00822316	0.0515923	112399/595/468/1051/26471/6648/4504
GO:0035886	BP	vascular associated smooth muscle cell differentiation	3/198	0.0151515	40/18903	0.00211607	7.16	0.00841199	0.0526377	133/7422/6648
GO:0009895	BP	negative regulation of catabolic process	9/198	0.0454545	332/18903	0.0175633	2.59	0.00848981	0.0529849	8531/54541/7076/6135/26986/26471/6201/302/4504
GO:0003012	BP	muscle system process	11/198	0.0555556	455/18903	0.0240703	2.31	0.0086813	0.0537	8996/7852/857/226/1535/7168/113246/800/2023/1410/54206
GO:0002228	BP	natural killer cell mediated immunity	4/198	0.020202	77/18903	0.00407343	4.96	0.00871761	0.0537	3106/3105/3133/203068
GO:0034121	BP	regulation of toll-like receptor signaling pathway	4/198	0.020202	77/18903	0.00407343	4.96	0.00871761	0.0537	857/330/1535/3659
GO:0045824	BP	negative regulation of innate immune response	4/198	0.020202	77/18903	0.00407343	4.96	0.00871761	0.0537	3106/3105/6223/3133
GO:0090559	BP	regulation of membrane permeability	4/198	0.020202	77/18903	0.00407343	4.96	0.00871761	0.0537	8996/664/665/4504
GO:0031623	BP	receptor internalization	5/198	0.0252525	121/18903	0.0064011	3.95	0.00895484	0.0550184	133/7422/857/967/302
GO:0002475	BP	antigen processing and presentation via MHC class Ib	2/198	0.010101	14/18903	0.000740623	13.64	0.00914424	0.0551814	567/3133
GO:0010269	BP	response to selenium ion	2/198	0.010101	14/18903	0.000740623	13.64	0.00914424	0.0551814	6175/6648
GO:0043558	BP	regulation of translational initiation in response to stress	2/198	0.010101	14/18903	0.000740623	13.64	0.00914424	0.0551814	4869/23645
GO:0045820	BP	negative regulation of glycolytic process	2/198	0.010101	14/18903	0.000740623	13.64	0.00914424	0.0551814	54541/26471
GO:0050930	BP	induction of positive chemotaxis	2/198	0.010101	14/18903	0.000740623	13.64	0.00914424	0.0551814	7422/5228
GO:0070141	BP	response to UV-A	2/198	0.010101	14/18903	0.000740623	13.64	0.00914424	0.0551814	7076/595
GO:0070307	BP	lens fiber cell development	2/198	0.010101	14/18903	0.000740623	13.64	0.00914424	0.0551814	7431/468
GO:0002698	BP	negative regulation of immune effector process	5/198	0.0252525	122/18903	0.006454	3.91	0.00926017	0.055598	3106/3105/6223/3133/684
GO:0002761	BP	regulation of myeloid leukocyte differentiation	5/198	0.0252525	122/18903	0.006454	3.91	0.00926017	0.055598	7130/972/3123/4609/1051
GO:0050679	BP	positive regulation of epithelial cell proliferation	7/198	0.0353535	224/18903	0.01185	2.98	0.00946656	0.0566937	7422/858/5228/595/4609/1535/283131
GO:0002224	BP	toll-like receptor signaling pathway	5/198	0.0252525	123/18903	0.0065069	3.88	0.0095726	0.0570407	857/330/10318/1535/3659
GO:0071482	BP	cellular response to light stimulus	5/198	0.0252525	123/18903	0.0065069	3.88	0.0095726	0.0570407	7076/468/4609/4869/1026
GO:0007596	BP	blood coagulation	7/198	0.0353535	225/18903	0.0119029	2.97	0.00968647	0.0575745	857/79001/1192/302/3315/5265/7035
GO:0031952	BP	regulation of protein autophosphorylation	3/198	0.0151515	43/18903	0.00227477	6.66	0.0102698	0.0601728	7422/857/54206
GO:0042789	BP	mRNA transcription by RNA polymerase II	3/198	0.0151515	43/18903	0.00227477	6.66	0.0102698	0.0601728	468/6281/302
GO:0061844	BP	antimicrobial humoral immune response mediated by antimicrobial peptide	4/198	0.020202	81/18903	0.00428503	4.71	0.0103782	0.0601728	2597/6223/6156/2197
GO:0050867	BP	positive regulation of cell activation	11/198	0.0555556	467/18903	0.0247051	2.25	0.010416	0.0601728	3105/857/3956/567/972/3133/3123/6188/4282/7412/1026
GO:0002468	BP	dendritic cell antigen processing and presentation	2/198	0.010101	15/18903	0.000793525	12.73	0.0104788	0.0601728	972/3123
GO:0002864	BP	regulation of acute inflammatory response to antigenic stimulus	2/198	0.010101	15/18903	0.000793525	12.73	0.0104788	0.0601728	718/3133
GO:0002903	BP	negative regulation of B cell apoptotic process	2/198	0.010101	15/18903	0.000793525	12.73	0.0104788	0.0601728	972/4282
GO:0010649	BP	regulation of cell communication by electrical coupling	2/198	0.010101	15/18903	0.000793525	12.73	0.0104788	0.0601728	857/79191
GO:0043518	BP	negative regulation of DNA damage response, signal transduction by p53 class mediator	2/198	0.010101	15/18903	0.000793525	12.73	0.0104788	0.0601728	972/4282
GO:0070262	BP	peptidyl-serine dephosphorylation	2/198	0.010101	15/18903	0.000793525	12.73	0.0104788	0.0601728	1843/23645
GO:0071474	BP	cellular hyperosmotic response	2/198	0.010101	15/18903	0.000793525	12.73	0.0104788	0.0601728	8531/54206
GO:0097531	BP	mast cell migration	2/198	0.010101	15/18903	0.000793525	12.73	0.0104788	0.0601728	7422/5228
GO:1902166	BP	negative regulation of intrinsic apoptotic signaling pathway in response to DNA damage by p53 class mediator	2/198	0.010101	15/18903	0.000793525	12.73	0.0104788	0.0601728	972/4282
GO:2001028	BP	positive regulation of endothelial cell chemotaxis	2/198	0.010101	15/18903	0.000793525	12.73	0.0104788	0.0601728	7422/3315
GO:1905897	BP	regulation of response to endoplasmic reticulum stress	4/198	0.020202	82/18903	0.00433794	4.66	0.0108231	0.0619606	857/26471/23645/1191
GO:0050817	BP	coagulation	7/198	0.0353535	230/18903	0.0121674	2.91	0.0108424	0.0619606	857/79001/1192/302/3315/5265/7035
GO:0046640	BP	regulation of alpha-beta T cell proliferation	3/198	0.0151515	44/18903	0.00232767	6.51	0.0109377	0.0622052	3105/3133/3659
GO:1904706	BP	negative regulation of vascular associated smooth muscle cell proliferation	3/198	0.0151515	44/18903	0.00232767	6.51	0.0109377	0.0622052	7168/1026/6648
GO:0002685	BP	regulation of leukocyte migration	7/198	0.0353535	231/18903	0.0122203	2.89	0.0110851	0.0627428	7422/7130/5228/972/4282/5919/1843
GO:0007599	BP	hemostasis	7/198	0.0353535	231/18903	0.0122203	2.89	0.0110851	0.0627428	857/79001/1192/302/3315/5265/7035
GO:0006094	BP	gluconeogenesis	4/198	0.020202	83/18903	0.00439084	4.6	0.0112801	0.0636944	4837/468/7167/5230
GO:0002706	BP	regulation of lymphocyte mediated immunity	6/198	0.030303	179/18903	0.0094694	3.2	0.0115534	0.0650513	3106/718/3105/567/3133/3123
GO:0008406	BP	gonad development	7/198	0.0353535	233/18903	0.0123261	2.87	0.0115824	0.0650513	7422/7130/8531/10549/595/1051/26471
GO:0030890	BP	positive regulation of B cell proliferation	3/198	0.0151515	45/18903	0.00238057	6.36	0.0116301	0.0650513	972/4282/1026
GO:0043620	BP	regulation of DNA-templated transcription in response to stress	3/198	0.0151515	45/18903	0.00238057	6.36	0.0116301	0.0650513	7422/468/1051
GO:0071356	BP	cellular response to tumor necrosis factor	7/198	0.0353535	234/18903	0.012379	2.86	0.011837	0.0657514	8996/8531/330/1535/6188/7412/3875
GO:0002399	BP	MHC class II protein complex assembly	2/198	0.010101	16/18903	0.000846426	11.93	0.0118939	0.0657514	567/3123
GO:0002503	BP	peptide antigen assembly with MHC class II protein complex	2/198	0.010101	16/18903	0.000846426	11.93	0.0118939	0.0657514	567/3123
GO:0034393	BP	positive regulation of smooth muscle cell apoptotic process	2/198	0.010101	16/18903	0.000846426	11.93	0.0118939	0.0657514	468/6648
GO:0061469	BP	regulation of type B pancreatic cell proliferation	2/198	0.010101	16/18903	0.000846426	11.93	0.0118939	0.0657514	26471/54206
GO:0042542	BP	response to hydrogen peroxide	5/198	0.0252525	130/18903	0.00687722	3.67	0.011965	0.065893	664/6188/6648/1410/388
GO:1903706	BP	regulation of hemopoiesis	10/198	0.0505051	413/18903	0.0218484	2.31	0.0119751	0.065893	3106/7130/567/972/3123/4609/1051/3659/55365/28959
GO:0042770	BP	signal transduction in response to DNA damage	6/198	0.030303	181/18903	0.0095752	3.16	0.0121535	0.0667199	595/972/4869/10397/4282/1026
GO:0031640	BP	killing of cells of another organism	3/198	0.0151515	46/18903	0.00243348	6.23	0.0123473	0.0673161	2597/6223/6156
GO:0044788	BP	modulation by host of viral process	3/198	0.0151515	46/18903	0.00243348	6.23	0.0123473	0.0673161	858/5479/3429
GO:0070266	BP	necroptotic process	3/198	0.0151515	46/18903	0.00243348	6.23	0.0123473	0.0673161	8531/857/330
GO:0002822	BP	regulation of adaptive immune response based on somatic recombination of immune receptors built from immunoglobulin superfamily domains	6/198	0.030303	182/18903	0.0096281	3.15	0.0124616	0.0677838	3106/718/3105/567/3133/3123
GO:0019319	BP	hexose biosynthetic process	4/198	0.020202	86/18903	0.00454954	4.44	0.0127251	0.0689009	4837/468/7167/5230
GO:0032092	BP	positive regulation of protein binding	4/198	0.020202	86/18903	0.00454954	4.44	0.0127251	0.0689009	857/567/6135/302
GO:0001936	BP	regulation of endothelial cell proliferation	6/198	0.030303	183/18903	0.009681	3.13	0.0127752	0.0690145	7422/858/857/6678/5228/1535
GO:0045137	BP	development of primary sexual characteristics	7/198	0.0353535	238/18903	0.0125906	2.81	0.0128959	0.0695084	7422/7130/8531/10549/595/1051/26471
GO:0002861	BP	regulation of inflammatory response to antigenic stimulus	3/198	0.0151515	47/18903	0.00248638	6.09	0.0130892	0.0695258	718/3133/3123
GO:0006110	BP	regulation of glycolytic process	3/198	0.0151515	47/18903	0.00248638	6.09	0.0130892	0.0695258	54541/26471/5223
GO:0042269	BP	regulation of natural killer cell mediated cytotoxicity	3/198	0.0151515	47/18903	0.00248638	6.09	0.0130892	0.0695258	3106/3105/3133
GO:0046633	BP	alpha-beta T cell proliferation	3/198	0.0151515	47/18903	0.00248638	6.09	0.0130892	0.0695258	3105/3133/3659
GO:0032640	BP	tumor necrosis factor production	6/198	0.030303	184/18903	0.0097339	3.11	0.0130943	0.0695258	3133/1535/4282/3315/54206/1191
GO:0032680	BP	regulation of tumor necrosis factor production	6/198	0.030303	184/18903	0.0097339	3.11	0.0130943	0.0695258	3133/1535/4282/3315/54206/1191
GO:0002702	BP	positive regulation of production of molecular mediator of immune response	5/198	0.0252525	133/18903	0.00703592	3.59	0.0131044	0.0695258	3105/567/972/3133/4282
GO:0019915	BP	lipid storage	4/198	0.020202	87/18903	0.00460244	4.39	0.0132318	0.0696271	29923/718/857/123
GO:0045069	BP	regulation of viral genome replication	4/198	0.020202	87/18903	0.00460244	4.39	0.0132318	0.0696271	10318/684/26986/10410
GO:0070206	BP	protein trimerization	2/198	0.010101	17/18903	0.000899328	11.23	0.0133877	0.0696271	972/4282
GO:1900037	BP	regulation of cellular response to hypoxia	2/198	0.010101	17/18903	0.000899328	11.23	0.0133877	0.0696271	8996/2023
GO:1901163	BP	regulation of trophoblast cell migration	2/198	0.010101	17/18903	0.000899328	11.23	0.0133877	0.0696271	7422/7076
GO:1902165	BP	regulation of intrinsic apoptotic signaling pathway in response to DNA damage by p53 class mediator	2/198	0.010101	17/18903	0.000899328	11.23	0.0133877	0.0696271	972/4282
GO:1903729	BP	regulation of plasma membrane organization	2/198	0.010101	17/18903	0.000899328	11.23	0.0133877	0.0696271	6281/302
GO:1905288	BP	vascular associated smooth muscle cell apoptotic process	2/198	0.010101	17/18903	0.000899328	11.23	0.0133877	0.0696271	468/6648
GO:1905459	BP	regulation of vascular associated smooth muscle cell apoptotic process	2/198	0.010101	17/18903	0.000899328	11.23	0.0133877	0.0696271	468/6648
GO:1905952	BP	regulation of lipid localization	6/198	0.030303	185/18903	0.00978681	3.1	0.0134189	0.0696367	29923/718/857/123/4282/302
GO:0002703	BP	regulation of leukocyte mediated immunity	7/198	0.0353535	241/18903	0.0127493	2.77	0.0137337	0.0710394	3106/718/3105/567/3133/3123/684
GO:0006109	BP	regulation of carbohydrate metabolic process	6/198	0.030303	186/18903	0.00983971	3.08	0.0137491	0.0710394	4837/3486/54541/26471/3487/5223
GO:0009299	BP	mRNA transcription	3/198	0.0151515	48/18903	0.00253928	5.97	0.0138562	0.0713163	468/6281/302
GO:0010038	BP	response to metal ion	9/198	0.0454545	360/18903	0.0190446	2.39	0.0138628	0.0713163	857/567/595/468/664/10397/7412/6648/4504
GO:0002700	BP	regulation of production of molecular mediator of immune response	6/198	0.030303	187/18903	0.00989261	3.06	0.014085	0.0721854	3105/567/972/3133/684/4282
GO:0002831	BP	regulation of response to biotic stimulus	9/198	0.0454545	361/18903	0.0190975	2.38	0.0140927	0.0721854	3106/3105/6223/330/3133/3123/1535/4282/3659
GO:0045444	BP	fat cell differentiation	7/198	0.0353535	244/18903	0.012908	2.74	0.0146099	0.0735993	5696/595/664/1051/5919/6648/1052
GO:0003044	BP	regulation of systemic arterial blood pressure mediated by a chemical signal	3/198	0.0151515	49/18903	0.00259218	5.85	0.0146482	0.0735993	1535/7168/6648
GO:1902108	BP	regulation of mitochondrial membrane permeability involved in apoptotic process	3/198	0.0151515	49/18903	0.00259218	5.85	0.0146482	0.0735993	8996/664/665
GO:2000378	BP	negative regulation of reactive oxygen species metabolic process	3/198	0.0151515	49/18903	0.00259218	5.85	0.0146482	0.0735993	664/4504/1410
GO:0061041	BP	regulation of wound healing	5/198	0.0252525	137/18903	0.00724753	3.48	0.0147346	0.0735993	7852/857/79001/302/7035
GO:1903322	BP	positive regulation of protein modification by small protein conjugation or removal	5/198	0.0252525	137/18903	0.00724753	3.48	0.0147346	0.0735993	857/6187/330/10318/4869
GO:0071706	BP	tumor necrosis factor superfamily cytokine production	6/198	0.030303	189/18903	0.00999841	3.03	0.0147738	0.0735993	3133/1535/4282/3315/54206/1191
GO:1903555	BP	regulation of tumor necrosis factor superfamily cytokine production	6/198	0.030303	189/18903	0.00999841	3.03	0.0147738	0.0735993	3133/1535/4282/3315/54206/1191
GO:0046364	BP	monosaccharide biosynthetic process	4/198	0.020202	90/18903	0.00476115	4.24	0.0148284	0.0735993	4837/468/7167/5230
GO:0051262	BP	protein tetramerization	4/198	0.020202	90/18903	0.00476115	4.24	0.0148284	0.0735993	567/226/3123/6648
GO:0003159	BP	morphogenesis of an endothelium	2/198	0.010101	18/18903	0.00095223	10.61	0.0149583	0.0735993	7852/388
GO:0016264	BP	gap junction assembly	2/198	0.010101	18/18903	0.00095223	10.61	0.0149583	0.0735993	857/79191
GO:0036499	BP	PERK-mediated unfolded protein response	2/198	0.010101	18/18903	0.00095223	10.61	0.0149583	0.0735993	468/23645
GO:0043116	BP	negative regulation of vascular permeability	2/198	0.010101	18/18903	0.00095223	10.61	0.0149583	0.0735993	133/7422
GO:0050665	BP	hydrogen peroxide biosynthetic process	2/198	0.010101	18/18903	0.00095223	10.61	0.0149583	0.0735993	1535/6648
GO:0061154	BP	endothelial tube morphogenesis	2/198	0.010101	18/18903	0.00095223	10.61	0.0149583	0.0735993	7852/388
GO:0061450	BP	trophoblast cell migration	2/198	0.010101	18/18903	0.00095223	10.61	0.0149583	0.0735993	7422/7076
GO:0072567	BP	chemokine (C-X-C motif) ligand 2 production	2/198	0.010101	18/18903	0.00095223	10.61	0.0149583	0.0735993	972/4282
GO:2000341	BP	regulation of chemokine (C-X-C motif) ligand 2 production	2/198	0.010101	18/18903	0.00095223	10.61	0.0149583	0.0735993	972/4282
GO:0051607	BP	defense response to virus	8/198	0.040404	304/18903	0.0160821	2.51	0.0150376	0.0738362	54541/330/664/684/3429/10410/3659/665
GO:0030879	BP	mammary gland development	5/198	0.0252525	138/18903	0.00730043	3.46	0.0151624	0.074295	7422/857/595/6175/1051
GO:0001649	BP	osteoblast differentiation	7/198	0.0353535	246/18903	0.0130138	2.72	0.0152158	0.0744028	7130/3486/468/1051/1192/26156/1052
GO:0140546	BP	defense response to symbiont	8/198	0.040404	305/18903	0.016135	2.5	0.0153086	0.074703	54541/330/664/684/3429/10410/3659/665
GO:0048525	BP	negative regulation of viral process	4/198	0.020202	91/18903	0.00481405	4.2	0.0153864	0.0747746	10318/684/4061/10410
GO:1901216	BP	positive regulation of neuron death	4/198	0.020202	91/18903	0.00481405	4.2	0.0153864	0.0747746	54541/468/26471/1191
GO:0051259	BP	protein complex oligomerization	7/198	0.0353535	247/18903	0.0130667	2.71	0.0155253	0.0752955	8996/567/226/972/3123/4282/6648
GO:0048608	BP	reproductive structure development	8/198	0.040404	306/18903	0.0161879	2.5	0.0155832	0.075422	7422/7130/718/8531/10549/595/1051/26471
GO:0019221	BP	cytokine-mediated signaling pathway	11/198	0.0555556	496/18903	0.0262392	2.12	0.0157064	0.0758635	8996/7852/857/5034/972/330/3429/10410/3659/3875/4504
GO:0030336	BP	negative regulation of cell migration	9/198	0.0454545	368/18903	0.0194678	2.33	0.0157812	0.0760698	7130/3486/7076/972/684/4282/7168/1843/388
GO:0031099	BP	regeneration	6/198	0.030303	192/18903	0.0101571	2.98	0.0158505	0.0762487	4837/133/5228/595/1051/1026
GO:0045926	BP	negative regulation of growth	7/198	0.0353535	249/18903	0.0131725	2.68	0.0161578	0.07757	684/1026/2273/694/2023/4504/1410
GO:0002715	BP	regulation of natural killer cell mediated immunity	3/198	0.0151515	51/18903	0.00269798	5.62	0.0163078	0.0779744	3106/3105/3133
GO:0010665	BP	regulation of cardiac muscle cell apoptotic process	3/198	0.0151515	51/18903	0.00269798	5.62	0.0163078	0.0779744	8996/664/26471
GO:0030003	BP	cellular cation homeostasis	11/198	0.0555556	499/18903	0.0263979	2.1	0.0163515	0.0780261	8996/858/857/468/664/1356/4609/1535/7178/2495/4504
GO:0009636	BP	response to toxic substance	7/198	0.0353535	250/18903	0.0132254	2.67	0.0164809	0.0782409	10549/468/26471/6648/10786/4504/4257
GO:0006986	BP	response to unfolded protein	5/198	0.0252525	141/18903	0.00745913	3.39	0.0164955	0.0782409	26353/595/468/23645/3315
GO:0045667	BP	regulation of osteoblast differentiation	5/198	0.0252525	141/18903	0.00745913	3.39	0.0164955	0.0782409	7130/468/1051/1192/1052
GO:0044070	BP	regulation of anion transport	4/198	0.020202	93/18903	0.00491985	4.11	0.0165417	0.0783034	468/1051/4282/81539
GO:0045947	BP	negative regulation of translational initiation	2/198	0.010101	19/18903	0.00100513	10.05	0.0166041	0.0784422	468/23521
GO:0061458	BP	reproductive system development	8/198	0.040404	310/18903	0.0163995	2.46	0.0167173	0.0788198	7422/7130/718/8531/10549/595/1051/26471
GO:0032102	BP	negative regulation of response to external stimulus	10/198	0.0505051	436/18903	0.0230651	2.19	0.0168878	0.0794658	3106/7130/3105/6223/3133/3123/4282/302/1843/7035
GO:1901653	BP	cellular response to peptide	9/198	0.0454545	373/18903	0.0197323	2.3	0.0170753	0.080026	7431/858/857/1535/23484/5315/5919/7412/54206
GO:1900542	BP	regulation of purine nucleotide metabolic process	4/198	0.020202	94/18903	0.00497276	4.06	0.0171392	0.080026	54541/26471/5223/2023
GO:0010043	BP	response to zinc ion	3/198	0.0151515	52/18903	0.00275089	5.51	0.0171756	0.080026	7412/6648/4504
GO:0010823	BP	negative regulation of mitochondrion organization	3/198	0.0151515	52/18903	0.00275089	5.51	0.0171756	0.080026	8996/664/1191
GO:1905710	BP	positive regulation of membrane permeability	3/198	0.0151515	52/18903	0.00275089	5.51	0.0171756	0.080026	664/665/4504
GO:0022604	BP	regulation of cell morphogenesis	8/198	0.040404	312/18903	0.0165053	2.45	0.0173061	0.0804763	7852/7422/6678/5034/226/6281/7168/388
GO:0034612	BP	response to tumor necrosis factor	7/198	0.0353535	254/18903	0.013437	2.63	0.0178188	0.0826144	8996/8531/330/1535/6188/7412/3875
GO:0045936	BP	negative regulation of phosphate metabolic process	10/198	0.0505051	440/18903	0.0232767	2.17	0.0178756	0.0826144	3486/857/54541/4869/26471/1026/1843/23645/3315/54206
GO:0006890	BP	retrograde vesicle-mediated transport, Golgi to endoplasmic reticulum	3/198	0.0151515	53/18903	0.00280379	5.4	0.0180687	0.0826144	6892/10960/57222
GO:0010662	BP	regulation of striated muscle cell apoptotic process	3/198	0.0151515	53/18903	0.00280379	5.4	0.0180687	0.0826144	8996/664/26471
GO:0071622	BP	regulation of granulocyte chemotaxis	3/198	0.0151515	53/18903	0.00280379	5.4	0.0180687	0.0826144	7130/972/5919
GO:0010563	BP	negative regulation of phosphorus metabolic process	10/198	0.0505051	441/18903	0.0233296	2.16	0.018129	0.0826144	3486/857/54541/4869/26471/1026/1843/23645/3315/54206
GO:0002888	BP	positive regulation of myeloid leukocyte mediated immunity	2/198	0.010101	20/18903	0.00105803	9.55	0.0183233	0.0826144	718/3133
GO:0010310	BP	regulation of hydrogen peroxide metabolic process	2/198	0.010101	20/18903	0.00105803	9.55	0.0183233	0.0826144	6648/4504
GO:0010940	BP	positive regulation of necrotic cell death	2/198	0.010101	20/18903	0.00105803	9.55	0.0183233	0.0826144	664/4504
GO:0035455	BP	response to interferon-alpha	2/198	0.010101	20/18903	0.00105803	9.55	0.0183233	0.0826144	684/10410
GO:0035795	BP	negative regulation of mitochondrial membrane permeability	2/198	0.010101	20/18903	0.00105803	9.55	0.0183233	0.0826144	8996/664
GO:0044794	BP	positive regulation by host of viral process	2/198	0.010101	20/18903	0.00105803	9.55	0.0183233	0.0826144	858/5479
GO:0060749	BP	mammary gland alveolus development	2/198	0.010101	20/18903	0.00105803	9.55	0.0183233	0.0826144	7422/595
GO:0061377	BP	mammary gland lobule development	2/198	0.010101	20/18903	0.00105803	9.55	0.0183233	0.0826144	7422/595
GO:1903579	BP	negative regulation of ATP metabolic process	2/198	0.010101	20/18903	0.00105803	9.55	0.0183233	0.0826144	54541/26471
GO:2000269	BP	regulation of fibroblast apoptotic process	2/198	0.010101	20/18903	0.00105803	9.55	0.0183233	0.0826144	26471/694
GO:0003073	BP	regulation of systemic arterial blood pressure	4/198	0.020202	96/18903	0.00507856	3.98	0.0183743	0.0826871	133/1535/7168/6648
GO:0001935	BP	endothelial cell proliferation	6/198	0.030303	199/18903	0.0105274	2.88	0.0185715	0.0834163	7422/858/857/6678/5228/1535
GO:0010883	BP	regulation of lipid storage	3/198	0.0151515	54/18903	0.00285669	5.3	0.0189872	0.0849125	29923/718/123
GO:0030857	BP	negative regulation of epithelial cell differentiation	3/198	0.0151515	54/18903	0.00285669	5.3	0.0189872	0.0849125	7422/857/595
GO:0002690	BP	positive regulation of leukocyte chemotaxis	4/198	0.020202	97/18903	0.00513146	3.94	0.019012	0.0849125	7422/5228/972/5919
GO:0042326	BP	negative regulation of phosphorylation	9/198	0.0454545	381/18903	0.0201555	2.26	0.0193053	0.0860601	3486/857/54541/4869/26471/1026/1843/3315/54206
GO:0106106	BP	cold-induced thermogenesis	5/198	0.0252525	147/18903	0.00777654	3.25	0.0193909	0.086118	7852/7422/857/468/1051
GO:0120161	BP	regulation of cold-induced thermogenesis	5/198	0.0252525	147/18903	0.00777654	3.25	0.0193909	0.086118	7852/7422/857/468/1051
GO:0120162	BP	positive regulation of cold-induced thermogenesis	4/198	0.020202	98/18903	0.00518436	3.9	0.0196633	0.0871648	7852/7422/857/1051
GO:2000146	BP	negative regulation of cell motility	9/198	0.0454545	383/18903	0.0202613	2.24	0.0198943	0.087367	7130/3486/7076/972/684/4282/7168/1843/388
GO:0002686	BP	negative regulation of leukocyte migration	3/198	0.0151515	55/18903	0.00290959	5.21	0.0199312	0.087367	7130/4282/1843
GO:0006414	BP	translational elongation	3/198	0.0151515	55/18903	0.00290959	5.21	0.0199312	0.087367	1936/6181/1933
GO:0010659	BP	cardiac muscle cell apoptotic process	3/198	0.0151515	55/18903	0.00290959	5.21	0.0199312	0.087367	8996/664/26471
GO:2000107	BP	negative regulation of leukocyte apoptotic process	3/198	0.0151515	55/18903	0.00290959	5.21	0.0199312	0.087367	972/4282/1831
GO:2000772	BP	regulation of cellular senescence	3/198	0.0151515	55/18903	0.00290959	5.21	0.0199312	0.087367	567/26156/4282
GO:0006450	BP	regulation of translational fidelity	2/198	0.010101	21/18903	0.00111093	9.09	0.0201142	0.087367	6193/6203
GO:0038083	BP	peptidyl-tyrosine autophosphorylation	2/198	0.010101	21/18903	0.00111093	9.09	0.0201142	0.087367	7422/857
GO:0043555	BP	regulation of translation in response to stress	2/198	0.010101	21/18903	0.00111093	9.09	0.0201142	0.087367	4869/23645
GO:0090201	BP	negative regulation of release of cytochrome c from mitochondria	2/198	0.010101	21/18903	0.00111093	9.09	0.0201142	0.087367	8996/1191
GO:1901522	BP	positive regulation of transcription from RNA polymerase II promoter involved in cellular response to chemical stimulus	2/198	0.010101	21/18903	0.00111093	9.09	0.0201142	0.087367	7422/468
GO:0006140	BP	regulation of nucleotide metabolic process	4/198	0.020202	99/18903	0.00523726	3.86	0.0203283	0.0881355	54541/26471/5223/2023
GO:0072503	BP	cellular divalent inorganic cation homeostasis	8/198	0.040404	323/18903	0.0170872	2.36	0.0208147	0.089927	8996/858/857/468/664/1535/7178/4504
GO:0002707	BP	negative regulation of lymphocyte mediated immunity	3/198	0.0151515	56/18903	0.00296249	5.11	0.0209007	0.089927	3106/3105/3133
GO:0043470	BP	regulation of carbohydrate catabolic process	3/198	0.0151515	56/18903	0.00296249	5.11	0.0209007	0.089927	54541/26471/5223
GO:0010821	BP	regulation of mitochondrion organization	5/198	0.0252525	150/18903	0.00793525	3.18	0.0209562	0.089927	8996/9141/664/665/1191
GO:0030316	BP	osteoclast differentiation	4/198	0.020202	100/18903	0.00529017	3.82	0.0210069	0.089927	7130/1051/29887/302
GO:0034620	BP	cellular response to unfolded protein	4/198	0.020202	100/18903	0.00529017	3.82	0.0210069	0.089927	26353/595/468/23645
GO:0098869	BP	cellular oxidant detoxification	4/198	0.020202	100/18903	0.00529017	3.82	0.0210069	0.089927	10549/6648/4504/4257
GO:2000241	BP	regulation of reproductive process	6/198	0.030303	206/18903	0.0108977	2.78	0.0215965	0.0922401	7422/8531/10549/7076/26471/1843
GO:0010658	BP	striated muscle cell apoptotic process	3/198	0.0151515	57/18903	0.00301539	5.02	0.0218957	0.0922401	8996/664/26471
GO:0045071	BP	negative regulation of viral genome replication	3/198	0.0151515	57/18903	0.00301539	5.02	0.0218957	0.0922401	10318/684/10410
GO:0002902	BP	regulation of B cell apoptotic process	2/198	0.010101	22/18903	0.00116384	8.68	0.0219751	0.0922401	972/4282
GO:0010042	BP	response to manganese ion	2/198	0.010101	22/18903	0.00116384	8.68	0.0219751	0.0922401	468/6648
GO:0032069	BP	regulation of nuclease activity	2/198	0.010101	22/18903	0.00116384	8.68	0.0219751	0.0922401	6188/4869
GO:0044321	BP	response to leptin	2/198	0.010101	22/18903	0.00116384	8.68	0.0219751	0.0922401	595/4504
GO:0046597	BP	negative regulation of viral entry into host cell	2/198	0.010101	22/18903	0.00116384	8.68	0.0219751	0.0922401	4061/10410
GO:0061042	BP	vascular wound healing	2/198	0.010101	22/18903	0.00116384	8.68	0.0219751	0.0922401	7852/7422
GO:1903428	BP	positive regulation of reactive oxygen species biosynthetic process	2/198	0.010101	22/18903	0.00116384	8.68	0.0219751	0.0922401	1535/6648
GO:2001044	BP	regulation of integrin-mediated signaling pathway	2/198	0.010101	22/18903	0.00116384	8.68	0.0219751	0.0922401	967/7076
GO:0001541	BP	ovarian follicle development	3/198	0.0151515	58/18903	0.0030683	4.94	0.0229162	0.0956825	7422/7130/1051
GO:0006826	BP	iron ion transport	3/198	0.0151515	58/18903	0.0030683	4.94	0.0229162	0.0956825	567/1356/2495
GO:0031529	BP	ruffle organization	3/198	0.0151515	58/18903	0.0030683	4.94	0.0229162	0.0956825	857/29887/7168
GO:0098754	BP	detoxification	5/198	0.0252525	154/18903	0.00814685	3.1	0.0231685	0.0965657	10549/6648/10786/4504/4257
GO:0000041	BP	transition metal ion transport	4/198	0.020202	104/18903	0.00550177	3.67	0.0238598	0.0981492	567/1356/2495/4504
GO:0019430	BP	removal of superoxide radicals	2/198	0.010101	23/18903	0.00121674	8.3	0.0239044	0.0981492	6648/4504
GO:0044827	BP	modulation by host of viral genome replication	2/198	0.010101	23/18903	0.00121674	8.3	0.0239044	0.0981492	5479/3429
GO:0071359	BP	cellular response to dsRNA	2/198	0.010101	23/18903	0.00121674	8.3	0.0239044	0.0981492	857/4869
GO:1900120	BP	regulation of receptor binding	2/198	0.010101	23/18903	0.00121674	8.3	0.0239044	0.0981492	567/302
GO:1900543	BP	negative regulation of purine nucleotide metabolic process	2/198	0.010101	23/18903	0.00121674	8.3	0.0239044	0.0981492	54541/26471
GO:1902254	BP	negative regulation of intrinsic apoptotic signaling pathway by p53 class mediator	2/198	0.010101	23/18903	0.00121674	8.3	0.0239044	0.0981492	972/4282
GO:1905709	BP	negative regulation of membrane permeability	2/198	0.010101	23/18903	0.00121674	8.3	0.0239044	0.0981492	8996/664
GO:0002090	BP	regulation of receptor internalization	3/198	0.0151515	59/18903	0.0031212	4.85	0.0239622	0.0981492	7422/967/302
GO:0051289	BP	protein homotetramerization	3/198	0.0151515	59/18903	0.0031212	4.85	0.0239622	0.0981492	567/226/6648
GO:0008585	BP	female gonad development	4/198	0.020202	105/18903	0.00555467	3.64	0.0246079	0.10062	7422/7130/1051/26471
GO:0006958	BP	complement activation, classical pathway	4/198	0.020202	106/18903	0.00560758	3.6	0.0253701	0.103203	718/716/715/1191
GO:0042102	BP	positive regulation of T cell proliferation	4/198	0.020202	106/18903	0.00560758	3.6	0.0253701	0.103203	3105/3133/6188/7412
GO:1901890	BP	positive regulation of cell junction assembly	4/198	0.020202	106/18903	0.00560758	3.6	0.0253701	0.103203	7422/857/6281/79191
GO:0045637	BP	regulation of myeloid cell differentiation	6/198	0.030303	214/18903	0.011321	2.68	0.0254428	0.103321	7130/567/972/3123/4609/1051
GO:0002755	BP	MyD88-dependent toll-like receptor signaling pathway	2/198	0.010101	24/18903	0.00126964	7.96	0.0259004	0.104642	10318/3659
GO:0035162	BP	embryonic hemopoiesis	2/198	0.010101	24/18903	0.00126964	7.96	0.0259004	0.104642	7422/468
GO:2001026	BP	regulation of endothelial cell chemotaxis	2/198	0.010101	24/18903	0.00126964	7.96	0.0259004	0.104642	7422/3315
GO:0062207	BP	regulation of pattern recognition receptor signaling pathway	4/198	0.020202	107/18903	0.00566048	3.57	0.0261463	0.105456	857/330/1535/3659
GO:0001933	BP	negative regulation of protein phosphorylation	8/198	0.040404	338/18903	0.0178808	2.26	0.0263762	0.106203	3486/857/54541/4869/1026/1843/3315/54206
GO:0006469	BP	negative regulation of protein kinase activity	6/198	0.030303	216/18903	0.0114268	2.65	0.0264712	0.106404	857/4869/1026/1843/3315/54206
GO:0016241	BP	regulation of macroautophagy	5/198	0.0252525	160/18903	0.00846426	2.98	0.0267614	0.107207	2597/26353/664/26471/665
GO:1990845	BP	adaptive thermogenesis	5/198	0.0252525	160/18903	0.00846426	2.98	0.0267614	0.107207	7852/7422/857/468/1051
GO:0045428	BP	regulation of nitric oxide biosynthetic process	3/198	0.0151515	62/18903	0.0032799	4.62	0.0272532	0.108627	857/6648/1191
GO:0046902	BP	regulation of mitochondrial membrane permeability	3/198	0.0151515	62/18903	0.0032799	4.62	0.0272532	0.108627	8996/664/665
GO:0070228	BP	regulation of lymphocyte apoptotic process	3/198	0.0151515	62/18903	0.0032799	4.62	0.0272532	0.108627	972/4282/1831
GO:0046545	BP	development of primary female sexual characteristics	4/198	0.020202	109/18903	0.00576628	3.5	0.0277413	0.10979	7422/7130/1051/26471
GO:0043567	BP	regulation of insulin-like growth factor receptor signaling pathway	2/198	0.010101	25/18903	0.00132254	7.64	0.0279616	0.10979	3486/3487
GO:0045980	BP	negative regulation of nucleotide metabolic process	2/198	0.010101	25/18903	0.00132254	7.64	0.0279616	0.10979	54541/26471
GO:0046641	BP	positive regulation of alpha-beta T cell proliferation	2/198	0.010101	25/18903	0.00132254	7.64	0.0279616	0.10979	3105/3133
GO:0046716	BP	muscle cell cellular homeostasis	2/198	0.010101	25/18903	0.00132254	7.64	0.0279616	0.10979	857/226
GO:0050927	BP	positive regulation of positive chemotaxis	2/198	0.010101	25/18903	0.00132254	7.64	0.0279616	0.10979	7422/5228
GO:0071450	BP	cellular response to oxygen radical	2/198	0.010101	25/18903	0.00132254	7.64	0.0279616	0.10979	6648/4504
GO:0071451	BP	cellular response to superoxide	2/198	0.010101	25/18903	0.00132254	7.64	0.0279616	0.10979	6648/4504
GO:0086064	BP	cell communication by electrical coupling involved in cardiac conduction	2/198	0.010101	25/18903	0.00132254	7.64	0.0279616	0.10979	857/79191
GO:0051235	BP	maintenance of location	8/198	0.040404	342/18903	0.0180924	2.23	0.028019	0.109834	8996/29923/9168/718/857/123/1535/2495
GO:0031667	BP	response to nutrient levels	10/198	0.0505051	474/18903	0.0250754	2.01	0.0280673	0.109841	133/123/595/468/664/1535/7412/1026/6648/4504
GO:0019731	BP	antibacterial humoral response	3/198	0.0151515	63/18903	0.0033328	4.55	0.028401	0.110782	3105/3133/2197
GO:0070059	BP	intrinsic apoptotic signaling pathway in response to endoplasmic reticulum stress	3/198	0.0151515	63/18903	0.0033328	4.55	0.028401	0.110782	468/1051/23645
GO:1902749	BP	regulation of cell cycle G2/M phase transition	4/198	0.020202	110/18903	0.00581918	3.47	0.0285601	0.111219	595/4869/1026/2273
GO:0007519	BP	skeletal muscle tissue development	5/198	0.0252525	164/18903	0.00867587	2.91	0.0293437	0.114083	858/8531/857/10791/26471
GO:0050918	BP	positive chemotaxis	3/198	0.0151515	64/18903	0.00338571	4.48	0.0295743	0.114792	7422/5228/4282
GO:0031960	BP	response to corticosteroid	5/198	0.0252525	165/18903	0.00872877	2.89	0.030013	0.115457	133/54541/595/1535/54206
GO:0002026	BP	regulation of the force of heart contraction	2/198	0.010101	26/18903	0.00137544	7.34	0.0300864	0.115457	133/857
GO:0002438	BP	acute inflammatory response to antigenic stimulus	2/198	0.010101	26/18903	0.00137544	7.34	0.0300864	0.115457	718/3133
GO:0002726	BP	positive regulation of T cell cytokine production	2/198	0.010101	26/18903	0.00137544	7.34	0.0300864	0.115457	3105/567
GO:0033598	BP	mammary gland epithelial cell proliferation	2/198	0.010101	26/18903	0.00137544	7.34	0.0300864	0.115457	595/1051
GO:0050926	BP	regulation of positive chemotaxis	2/198	0.010101	26/18903	0.00137544	7.34	0.0300864	0.115457	7422/5228
GO:0051894	BP	positive regulation of focal adhesion assembly	2/198	0.010101	26/18903	0.00137544	7.34	0.0300864	0.115457	7422/6281
GO:0006874	BP	cellular calcium ion homeostasis	7/198	0.0353535	284/18903	0.0150241	2.35	0.0303676	0.116348	8996/858/857/468/664/1535/7178
GO:0007517	BP	muscle organ development	8/198	0.040404	348/18903	0.0184098	2.19	0.0306142	0.117103	858/8531/857/10791/26471/7168/2273/1410
GO:0080164	BP	regulation of nitric oxide metabolic process	3/198	0.0151515	65/18903	0.00343861	4.41	0.0307728	0.11752	857/6648/1191
GO:0006936	BP	muscle contraction	8/198	0.040404	351/18903	0.0185685	2.18	0.031972	0.121297	7852/857/226/7168/113246/800/2023/1410
GO:0043266	BP	regulation of potassium ion transport	4/198	0.020202	114/18903	0.00603079	3.35	0.0319784	0.121297	857/967/468/2273
GO:0006879	BP	cellular iron ion homeostasis	3/198	0.0151515	66/18903	0.00349151	4.34	0.0319966	0.121297	1356/4609/2495
GO:0001783	BP	B cell apoptotic process	2/198	0.010101	27/18903	0.00142834	7.07	0.0322733	0.121297	972/4282
GO:0002092	BP	positive regulation of receptor internalization	2/198	0.010101	27/18903	0.00142834	7.07	0.0322733	0.121297	7422/967
GO:0002418	BP	immune response to tumor cell	2/198	0.010101	27/18903	0.00142834	7.07	0.0322733	0.121297	3105/3123
GO:0010460	BP	positive regulation of heart rate	2/198	0.010101	27/18903	0.00142834	7.07	0.0322733	0.121297	133/7168
GO:0032753	BP	positive regulation of interleukin-4 production	2/198	0.010101	27/18903	0.00142834	7.07	0.0322733	0.121297	3133/1051
GO:0071549	BP	cellular response to dexamethasone stimulus	2/198	0.010101	27/18903	0.00142834	7.07	0.0322733	0.121297	54541/54206
GO:0090200	BP	positive regulation of release of cytochrome c from mitochondria	2/198	0.010101	27/18903	0.00142834	7.07	0.0322733	0.121297	9141/664
GO:0007548	BP	sex differentiation	7/198	0.0353535	288/18903	0.0152357	2.32	0.0323992	0.121578	7422/7130/8531/10549/595/1051/26471
GO:0010001	BP	glial cell differentiation	6/198	0.030303	227/18903	0.0120087	2.52	0.032622	0.122181	7852/7431/664/10397/4504/1191
GO:0007568	BP	aging	5/198	0.0252525	169/18903	0.00894038	2.82	0.0327862	0.122181	133/7076/7412/6648/1410
GO:0040013	BP	negative regulation of locomotion	9/198	0.0454545	419/18903	0.0221658	2.05	0.0328429	0.122181	7130/3486/7076/972/684/4282/7168/1843/388
GO:0001938	BP	positive regulation of endothelial cell proliferation	4/198	0.020202	115/18903	0.00608369	3.32	0.0328689	0.122181	7422/858/5228/1535
GO:0046634	BP	regulation of alpha-beta T cell activation	4/198	0.020202	115/18903	0.00608369	3.32	0.0328689	0.122181	3105/3133/3123/3659
GO:1990748	BP	cellular detoxification	4/198	0.020202	115/18903	0.00608369	3.32	0.0328689	0.122181	10549/6648/4504/4257
GO:0030888	BP	regulation of B cell proliferation	3/198	0.0151515	67/18903	0.00354441	4.27	0.0332455	0.123387	972/4282/1026
GO:0043434	BP	response to peptide hormone	9/198	0.0454545	421/18903	0.0222716	2.04	0.033701	0.124568	133/858/857/7076/1535/23484/5315/5919/54206
GO:0002832	BP	negative regulation of response to biotic stimulus	4/198	0.020202	116/18903	0.00613659	3.29	0.0337738	0.124568	3106/3105/6223/3133
GO:0046916	BP	cellular transition metal ion homeostasis	4/198	0.020202	116/18903	0.00613659	3.29	0.0337738	0.124568	1356/4609/2495/4504
GO:0051702	BP	biological process involved in interaction with symbiont	4/198	0.020202	116/18903	0.00613659	3.29	0.0337738	0.124568	858/2597/5479/3429
GO:0000303	BP	response to superoxide	2/198	0.010101	28/18903	0.00148125	6.82	0.0345206	0.125758	6648/4504
GO:0000470	BP	maturation of LSU-rRNA	2/198	0.010101	28/18903	0.00148125	6.82	0.0345206	0.125758	11224/26156
GO:0002675	BP	positive regulation of acute inflammatory response	2/198	0.010101	28/18903	0.00148125	6.82	0.0345206	0.125758	718/3133
GO:0006972	BP	hyperosmotic response	2/198	0.010101	28/18903	0.00148125	6.82	0.0345206	0.125758	8531/54206
GO:0010758	BP	regulation of macrophage chemotaxis	2/198	0.010101	28/18903	0.00148125	6.82	0.0345206	0.125758	4282/5919
GO:0033119	BP	negative regulation of RNA splicing	2/198	0.010101	28/18903	0.00148125	6.82	0.0345206	0.125758	4869/6207
GO:1903672	BP	positive regulation of sprouting angiogenesis	2/198	0.010101	28/18903	0.00148125	6.82	0.0345206	0.125758	7422/5315
GO:1904385	BP	cellular response to angiotensin	2/198	0.010101	28/18903	0.00148125	6.82	0.0345206	0.125758	857/1535
GO:0021782	BP	glial cell development	4/198	0.020202	117/18903	0.00618949	3.26	0.0346931	0.126192	7431/10397/4504/1191
GO:1903034	BP	regulation of response to wounding	5/198	0.0252525	172/18903	0.00909908	2.78	0.0349677	0.126997	7852/857/79001/302/7035
GO:0050830	BP	defense response to Gram-positive bacterium	4/198	0.020202	118/18903	0.0062424	3.24	0.0356269	0.128995	3105/3133/2197/5919
GO:0071346	BP	cellular response to interferon-gamma	4/198	0.020202	118/18903	0.0062424	3.24	0.0356269	0.128995	7431/2597/3659/23521
GO:0002260	BP	lymphocyte homeostasis	3/198	0.0151515	69/18903	0.00365021	4.15	0.0358186	0.129295	972/4282/1831
GO:0050922	BP	negative regulation of chemotaxis	3/198	0.0151515	69/18903	0.00365021	4.15	0.0358186	0.129295	7130/4282/1843
GO:0002237	BP	response to molecule of bacterial origin	8/198	0.040404	360/18903	0.0190446	2.12	0.0362913	0.13055	7431/133/567/10318/1051/4282/7412/6648
GO:0033674	BP	positive regulation of kinase activity	10/198	0.0505051	496/18903	0.0262392	1.92	0.0365488	0.13055	7422/595/972/3123/6188/4869/4282/1026/4504/1191
GO:0002455	BP	humoral immune response mediated by circulating immunoglobulin	4/198	0.020202	119/18903	0.0062953	3.21	0.0365751	0.13055	718/716/715/1191
GO:0031398	BP	positive regulation of protein ubiquitination	4/198	0.020202	119/18903	0.0062953	3.21	0.0365751	0.13055	857/6187/330/4869
GO:0044262	BP	cellular carbohydrate metabolic process	7/198	0.0353535	296/18903	0.0156589	2.26	0.0367312	0.13055	4837/3486/54541/7167/26471/3487/5223
GO:0048872	BP	homeostasis of number of cells	7/198	0.0353535	296/18903	0.0156589	2.26	0.0367312	0.13055	7422/6223/567/972/6208/4282/1831
GO:0000305	BP	response to oxygen radical	2/198	0.010101	29/18903	0.00153415	6.58	0.036827	0.13055	6648/4504
GO:0010575	BP	positive regulation of vascular endothelial growth factor production	2/198	0.010101	29/18903	0.00153415	6.58	0.036827	0.13055	718/468
GO:0031571	BP	mitotic G1 DNA damage checkpoint signaling	2/198	0.010101	29/18903	0.00153415	6.58	0.036827	0.13055	595/1026
GO:0034123	BP	positive regulation of toll-like receptor signaling pathway	2/198	0.010101	29/18903	0.00153415	6.58	0.036827	0.13055	857/1535
GO:0090312	BP	positive regulation of protein deacetylation	2/198	0.010101	29/18903	0.00153415	6.58	0.036827	0.13055	4837/7422
GO:0097421	BP	liver regeneration	2/198	0.010101	29/18903	0.00153415	6.58	0.036827	0.13055	595/1051
GO:0014823	BP	response to activity	3/198	0.0151515	70/18903	0.00370312	4.09	0.0371426	0.131277	7852/1535/6648
GO:0051881	BP	regulation of mitochondrial membrane potential	3/198	0.0151515	70/18903	0.00370312	4.09	0.0371426	0.131277	664/1192/6648
GO:0048660	BP	regulation of smooth muscle cell proliferation	5/198	0.0252525	175/18903	0.00925779	2.73	0.0372372	0.131401	3486/1535/7168/1026/6648
GO:0001503	BP	ossification	9/198	0.0454545	429/18903	0.0226948	2	0.0372886	0.131401	7130/3486/6169/468/1051/1192/29887/26156/1052
GO:0007006	BP	mitochondrial membrane organization	4/198	0.020202	120/18903	0.0063482	3.18	0.0375378	0.131887	8996/9141/664/665
GO:0035967	BP	cellular response to topologically incorrect protein	4/198	0.020202	120/18903	0.0063482	3.18	0.0375378	0.131887	26353/595/468/23645
GO:0050680	BP	negative regulation of epithelial cell proliferation	5/198	0.0252525	176/18903	0.00931069	2.71	0.0380133	0.133163	858/857/6678/567/26471
GO:0060538	BP	skeletal muscle organ development	5/198	0.0252525	176/18903	0.00931069	2.71	0.0380133	0.133163	858/8531/857/10791/26471
GO:2000379	BP	positive regulation of reactive oxygen species metabolic process	3/198	0.0151515	71/18903	0.00375602	4.03	0.0384915	0.134639	1535/1026/6648
GO:0051099	BP	positive regulation of binding	5/198	0.0252525	177/18903	0.00936359	2.7	0.0387994	0.135517	857/567/6281/6135/302
GO:0001778	BP	plasma membrane repair	2/198	0.010101	30/18903	0.00158705	6.36	0.039191	0.136282	6281/302
GO:0042744	BP	hydrogen peroxide catabolic process	2/198	0.010101	30/18903	0.00158705	6.36	0.039191	0.136282	10549/4504
GO:0044819	BP	mitotic G1/S transition checkpoint signaling	2/198	0.010101	30/18903	0.00158705	6.36	0.039191	0.136282	595/1026
GO:0001659	BP	temperature homeostasis	5/198	0.0252525	178/18903	0.00941649	2.68	0.0395953	0.137486	7852/7422/857/468/1051
GO:0048659	BP	smooth muscle cell proliferation	5/198	0.0252525	179/18903	0.0094694	2.67	0.040401	0.140079	3486/1535/7168/1026/6648
GO:0097237	BP	cellular response to toxic substance	4/198	0.020202	123/18903	0.0065069	3.1	0.0405129	0.140262	10549/6648/4504/4257
GO:0033673	BP	negative regulation of kinase activity	6/198	0.030303	240/18903	0.0126964	2.39	0.041006	0.141381	857/4869/1026/1843/3315/54206
GO:0045088	BP	regulation of innate immune response	6/198	0.030303	240/18903	0.0126964	2.39	0.041006	0.141381	3106/3105/6223/330/3133/3659
GO:0043484	BP	regulation of RNA splicing	5/198	0.0252525	180/18903	0.0095223	2.65	0.0412168	0.141381	5935/4869/6207/1195/57018
GO:0046635	BP	positive regulation of alpha-beta T cell activation	3/198	0.0151515	73/18903	0.00386182	3.92	0.0412632	0.141381	3105/3133/3123
GO:0071260	BP	cellular response to mechanical stimulus	3/198	0.0151515	73/18903	0.00386182	3.92	0.0412632	0.141381	664/1535/3659
GO:0046660	BP	female sex differentiation	4/198	0.020202	124/18903	0.00655981	3.08	0.0415336	0.141381	7422/7130/1051/26471
GO:0002507	BP	tolerance induction	2/198	0.010101	31/18903	0.00163995	6.16	0.0416111	0.141381	3106/3133
GO:0010039	BP	response to iron ion	2/198	0.010101	31/18903	0.00163995	6.16	0.0416111	0.141381	567/595
GO:0033137	BP	negative regulation of peptidyl-serine phosphorylation	2/198	0.010101	31/18903	0.00163995	6.16	0.0416111	0.141381	857/54541
GO:0035767	BP	endothelial cell chemotaxis	2/198	0.010101	31/18903	0.00163995	6.16	0.0416111	0.141381	7422/3315
GO:0060055	BP	angiogenesis involved in wound healing	2/198	0.010101	31/18903	0.00163995	6.16	0.0416111	0.141381	7852/7422
GO:0150117	BP	positive regulation of cell-substrate junction organization	2/198	0.010101	31/18903	0.00163995	6.16	0.0416111	0.141381	7422/6281
GO:1902751	BP	positive regulation of cell cycle G2/M phase transition	2/198	0.010101	31/18903	0.00163995	6.16	0.0416111	0.141381	595/4869
GO:0006941	BP	striated muscle contraction	5/198	0.0252525	181/18903	0.0095752	2.64	0.0420424	0.142438	7852/857/226/7168/113246
GO:0043409	BP	negative regulation of MAPK cascade	5/198	0.0252525	181/18903	0.0095752	2.64	0.0420424	0.142438	857/4609/10318/1843/54206
GO:0043280	BP	positive regulation of cysteine-type endopeptidase activity involved in apoptotic process	4/198	0.020202	125/18903	0.00661271	3.06	0.0425688	0.143593	112399/9141/4609/6188
GO:0071375	BP	cellular response to peptide hormone stimulus	7/198	0.0353535	306/18903	0.0161879	2.18	0.042663	0.143593	858/857/1535/23484/5315/5919/54206
GO:0006801	BP	superoxide metabolic process	3/198	0.0151515	74/18903	0.00391472	3.87	0.0426858	0.143593	1535/6648/4504
GO:0050766	BP	positive regulation of phagocytosis	3/198	0.0151515	74/18903	0.00391472	3.87	0.0426858	0.143593	718/10960/1535
GO:0051145	BP	smooth muscle cell differentiation	3/198	0.0151515	74/18903	0.00391472	3.87	0.0426858	0.143593	133/7422/6648
GO:0007162	BP	negative regulation of cell adhesion	7/198	0.0353535	308/18903	0.0162937	2.17	0.0439197	0.145772	7422/972/3123/7045/1051/3659/1843
GO:0001516	BP	prostaglandin biosynthetic process	2/198	0.010101	32/18903	0.00169285	5.97	0.0440859	0.145772	972/4282
GO:0010644	BP	cell communication by electrical coupling	2/198	0.010101	32/18903	0.00169285	5.97	0.0440859	0.145772	857/79191
GO:0010667	BP	negative regulation of cardiac muscle cell apoptotic process	2/198	0.010101	32/18903	0.00169285	5.97	0.0440859	0.145772	8996/26471
GO:0034390	BP	smooth muscle cell apoptotic process	2/198	0.010101	32/18903	0.00169285	5.97	0.0440859	0.145772	468/6648
GO:0034391	BP	regulation of smooth muscle cell apoptotic process	2/198	0.010101	32/18903	0.00169285	5.97	0.0440859	0.145772	468/6648
GO:0046457	BP	prostanoid biosynthetic process	2/198	0.010101	32/18903	0.00169285	5.97	0.0440859	0.145772	972/4282
GO:0061099	BP	negative regulation of protein tyrosine kinase activity	2/198	0.010101	32/18903	0.00169285	5.97	0.0440859	0.145772	857/54206
GO:1903715	BP	regulation of aerobic respiration	2/198	0.010101	32/18903	0.00169285	5.97	0.0440859	0.145772	664/26471
GO:1990776	BP	response to angiotensin	2/198	0.010101	32/18903	0.00169285	5.97	0.0440859	0.145772	857/1535
GO:0016239	BP	positive regulation of macroautophagy	3/198	0.0151515	75/18903	0.00396762	3.82	0.0441329	0.145772	26353/664/665
GO:0045669	BP	positive regulation of osteoblast differentiation	3/198	0.0151515	75/18903	0.00396762	3.82	0.0441329	0.145772	1051/1192/1052
GO:0072078	BP	nephron tubule morphogenesis	3/198	0.0151515	75/18903	0.00396762	3.82	0.0441329	0.145772	7422/4609/79191
GO:0050767	BP	regulation of neurogenesis	8/198	0.040404	377/18903	0.0199439	2.03	0.0454917	0.149899	7852/7422/79365/567/6281/302/4673/4504
GO:0001937	BP	negative regulation of endothelial cell proliferation	3/198	0.0151515	76/18903	0.00402053	3.77	0.0456042	0.149899	858/857/6678
GO:0006809	BP	nitric oxide biosynthetic process	3/198	0.0151515	76/18903	0.00402053	3.77	0.0456042	0.149899	857/6648/1191
GO:0030218	BP	erythrocyte differentiation	4/198	0.020202	128/18903	0.00677141	2.98	0.0457613	0.149899	7422/6223/567/6208
GO:0045471	BP	response to ethanol	4/198	0.020202	128/18903	0.00677141	2.98	0.0457613	0.149899	595/7412/6191/6648
GO:0050868	BP	negative regulation of T cell activation	4/198	0.020202	128/18903	0.00677141	2.98	0.0457613	0.149899	972/3123/1051/3659
GO:0033002	BP	muscle cell proliferation	6/198	0.030303	247/18903	0.0130667	2.32	0.046037	0.150594	858/3486/1535/7168/1026/6648
GO:0009266	BP	response to temperature stimulus	5/198	0.0252525	186/18903	0.00983971	2.57	0.0463203	0.151104	7852/133/6648/3315/1410
GO:0043405	BP	regulation of MAP kinase activity	5/198	0.0252525	186/18903	0.00983971	2.57	0.0463203	0.151104	7422/857/6188/4282/1843
GO:2001020	BP	regulation of response to DNA damage stimulus	7/198	0.0353535	312/18903	0.0165053	2.14	0.0465043	0.151229	972/4609/6188/4869/7178/4282/1191
GO:0001782	BP	B cell homeostasis	2/198	0.010101	33/18903	0.00174575	5.79	0.046614	0.151229	972/4282
GO:0071353	BP	cellular response to interleukin-4	2/198	0.010101	33/18903	0.00174575	5.79	0.046614	0.151229	6175/10376
GO:0090183	BP	regulation of kidney development	2/198	0.010101	33/18903	0.00174575	5.79	0.046614	0.151229	7422/4609
GO:0030968	BP	endoplasmic reticulum unfolded protein response	3/198	0.0151515	77/18903	0.00407343	3.72	0.0470996	0.152388	595/468/23645
GO:0072088	BP	nephron epithelium morphogenesis	3/198	0.0151515	77/18903	0.00407343	3.72	0.0470996	0.152388	7422/4609/79191
GO:0002221	BP	pattern recognition receptor signaling pathway	5/198	0.0252525	187/18903	0.00989261	2.55	0.0472059	0.152524	857/330/10318/1535/3659
GO:0071621	BP	granulocyte chemotaxis	4/198	0.020202	130/18903	0.00687722	2.94	0.0479621	0.154756	7130/972/5479/5919
GO:0002833	BP	positive regulation of response to biotic stimulus	5/198	0.0252525	188/18903	0.00994551	2.54	0.0481015	0.154995	6223/3133/3123/1535/4282
GO:0016485	BP	protein processing	6/198	0.030303	250/18903	0.0132254	2.29	0.0483057	0.155442	8996/6281/302/5230/2023/715
GO:0042742	BP	defense response to bacterium	8/198	0.040404	382/18903	0.0202084	2	0.0484649	0.155743	3105/6223/6156/3133/1535/2197/1051/5919
GO:0007565	BP	female pregnancy	5/198	0.0252525	189/18903	0.00999841	2.53	0.0490072	0.156601	133/7422/5228/7076/81539
GO:0010595	BP	positive regulation of endothelial cell migration	4/198	0.020202	131/18903	0.00693012	2.92	0.0490841	0.156601	7422/6678/3315/388
GO:0010664	BP	negative regulation of striated muscle cell apoptotic process	2/198	0.010101	34/18903	0.00179866	5.62	0.049194	0.156601	8996/26471
GO:0060563	BP	neuroepithelial cell differentiation	2/198	0.010101	34/18903	0.00179866	5.62	0.049194	0.156601	203068/1051
GO:0061081	BP	positive regulation of myeloid leukocyte cytokine production involved in immune response	2/198	0.010101	34/18903	0.00179866	5.62	0.049194	0.156601	972/4282
GO:0090022	BP	regulation of neutrophil chemotaxis	2/198	0.010101	34/18903	0.00179866	5.62	0.049194	0.156601	7130/972
GO:1901797	BP	negative regulation of signal transduction by p53 class mediator	2/198	0.010101	34/18903	0.00179866	5.62	0.049194	0.156601	972/4282
GO:0050777	BP	negative regulation of immune response	5/198	0.0252525	190/18903	0.0100513	2.51	0.0499229	0.158708	3106/3105/6223/3133/3123
GO:0002437	BP	inflammatory response to antigenic stimulus	3/198	0.0151515	79/18903	0.00417923	3.63	0.0501621	0.159015	718/3133/3123
GO:0061333	BP	renal tubule morphogenesis	3/198	0.0151515	79/18903	0.00417923	3.63	0.0501621	0.159015	7422/4609/79191
GO:0006956	BP	complement activation	4/198	0.020202	132/18903	0.00698302	2.89	0.0502206	0.159015	718/716/715/1191
GO:0097305	BP	response to alcohol	6/198	0.030303	253/18903	0.0133841	2.26	0.0506426	0.160137	595/6175/1535/7412/6191/6648
GO:0051960	BP	regulation of nervous system development	9/198	0.0454545	456/18903	0.0241232	1.88	0.0513057	0.162018	7852/1890/7422/79365/567/6281/302/4673/4504
GO:0070227	BP	lymphocyte apoptotic process	3/198	0.0151515	80/18903	0.00423213	3.58	0.051729	0.162921	972/4282/1831
GO:0072028	BP	nephron morphogenesis	3/198	0.0151515	80/18903	0.00423213	3.58	0.051729	0.162921	7422/4609/79191
GO:0051354	BP	negative regulation of oxidoreductase activity	2/198	0.010101	35/18903	0.00185156	5.46	0.0518245	0.163005	857/4504
GO:0043467	BP	regulation of generation of precursor metabolites and energy	4/198	0.020202	134/18903	0.00708882	2.85	0.0525368	0.165027	54541/664/26471/5223
GO:0090257	BP	regulation of muscle system process	6/198	0.030303	256/18903	0.0135428	2.24	0.0530478	0.166411	8996/857/7168/113246/2023/54206
GO:0001570	BP	vasculogenesis	3/198	0.0151515	81/18903	0.00428503	3.54	0.0533195	0.167043	133/7422/857
GO:0010952	BP	positive regulation of peptidase activity	5/198	0.0252525	194/18903	0.0102629	2.46	0.0536861	0.167969	112399/857/9141/4609/6188
GO:0045589	BP	regulation of regulatory T cell differentiation	2/198	0.010101	36/18903	0.00190446	5.3	0.0545044	0.168969	3123/3659
GO:0045777	BP	positive regulation of blood pressure	2/198	0.010101	36/18903	0.00190446	5.3	0.0545044	0.168969	1535/7168
GO:0070306	BP	lens fiber cell differentiation	2/198	0.010101	36/18903	0.00190446	5.3	0.0545044	0.168969	7431/468
GO:0070670	BP	response to interleukin-4	2/198	0.010101	36/18903	0.00190446	5.3	0.0545044	0.168969	6175/10376
GO:0071711	BP	basement membrane organization	2/198	0.010101	36/18903	0.00190446	5.3	0.0545044	0.168969	858/857
GO:0097345	BP	mitochondrial outer membrane permeabilization	2/198	0.010101	36/18903	0.00190446	5.3	0.0545044	0.168969	664/665
GO:1903146	BP	regulation of autophagy of mitochondrion	2/198	0.010101	36/18903	0.00190446	5.3	0.0545044	0.168969	664/665
GO:0046209	BP	nitric oxide metabolic process	3/198	0.0151515	82/18903	0.00433794	3.49	0.0549332	0.170076	857/6648/1191
GO:0006605	BP	protein targeting	7/198	0.0353535	325/18903	0.017193	2.06	0.0555689	0.17182	9141/23480/4666/6746/6135/665/1191
GO:0034101	BP	erythrocyte homeostasis	4/198	0.020202	137/18903	0.00724753	2.79	0.0561187	0.173294	7422/6223/567/6208
GO:2001057	BP	reactive nitrogen species metabolic process	3/198	0.0151515	83/18903	0.00439084	3.45	0.0565702	0.174461	857/6648/1191
GO:0071900	BP	regulation of protein serine/threonine kinase activity	8/198	0.040404	395/18903	0.0208962	1.93	0.0567795	0.174879	7422/857/595/6188/4282/1026/1843/57018
GO:0050931	BP	pigment cell differentiation	2/198	0.010101	37/18903	0.00195736	5.16	0.0572321	0.175817	967/6648
GO:0051385	BP	response to mineralocorticoid	2/198	0.010101	37/18903	0.00195736	5.16	0.0572321	0.175817	595/1535
GO:0071496	BP	cellular response to external stimulus	7/198	0.0353535	328/18903	0.0173517	2.04	0.0578068	0.177353	123/468/664/1535/3659/7412/1026
GO:0051851	BP	modulation by host of symbiont process	3/198	0.0151515	84/18903	0.00444374	3.41	0.0582303	0.178421	858/5479/3429
GO:0003158	BP	endothelium development	4/198	0.020202	139/18903	0.00735333	2.75	0.0585781	0.179255	7852/7422/694/388
GO:0043393	BP	regulation of protein binding	5/198	0.0252525	200/18903	0.0105803	2.39	0.0596325	0.182246	857/567/6135/302/1026
GO:0002369	BP	T cell cytokine production	2/198	0.010101	38/18903	0.00201026	5.02	0.0600065	0.182683	3105/567
GO:0002724	BP	regulation of T cell cytokine production	2/198	0.010101	38/18903	0.00201026	5.02	0.0600065	0.182683	3105/567
GO:0048009	BP	insulin-like growth factor receptor signaling pathway	2/198	0.010101	38/18903	0.00201026	5.02	0.0600065	0.182683	3486/3487
GO:0002088	BP	lens development in camera-type eye	3/198	0.0151515	86/18903	0.00454954	3.33	0.0616188	0.186864	7431/468/1410
GO:0006970	BP	response to osmotic stress	3/198	0.0151515	86/18903	0.00454954	3.33	0.0616188	0.186864	8531/1831/54206
GO:0002440	BP	production of molecular mediator of immune response	7/198	0.0353535	333/18903	0.0176163	2.01	0.0616595	0.186864	3105/567/972/3133/3123/684/4282
GO:0022408	BP	negative regulation of cell-cell adhesion	5/198	0.0252525	202/18903	0.0106861	2.36	0.061695	0.186864	7422/972/3123/1051/3659
GO:0042552	BP	myelination	4/198	0.020202	142/18903	0.00751204	2.69	0.0623737	0.188438	7852/1890/10397/1191
GO:0051384	BP	response to glucocorticoid	4/198	0.020202	142/18903	0.00751204	2.69	0.0623737	0.188438	133/54541/595/54206
GO:0032373	BP	positive regulation of sterol transport	2/198	0.010101	39/18903	0.00206316	4.9	0.0628263	0.188843	857/302
GO:0032376	BP	positive regulation of cholesterol transport	2/198	0.010101	39/18903	0.00206316	4.9	0.0628263	0.188843	857/302
GO:0045066	BP	regulatory T cell differentiation	2/198	0.010101	39/18903	0.00206316	4.9	0.0628263	0.188843	3123/3659
GO:0097242	BP	amyloid-beta clearance	2/198	0.010101	39/18903	0.00206316	4.9	0.0628263	0.188843	718/1191
GO:0060562	BP	epithelial tube morphogenesis	7/198	0.0353535	335/18903	0.0177221	1.99	0.0632436	0.189857	7852/133/7422/4609/6201/79191/388
GO:2000134	BP	negative regulation of G1/S transition of mitotic cell cycle	3/198	0.0151515	87/18903	0.00460244	3.29	0.0633469	0.189927	595/1026/2273
GO:0033135	BP	regulation of peptidyl-serine phosphorylation	4/198	0.020202	143/18903	0.00756494	2.67	0.0636671	0.190406	7422/857/54541/4282
GO:2001056	BP	positive regulation of cysteine-type endopeptidase activity	4/198	0.020202	143/18903	0.00756494	2.67	0.0636671	0.190406	112399/9141/4609/6188
GO:0045786	BP	negative regulation of cell cycle	8/198	0.040404	405/18903	0.0214252	1.89	0.0637589	0.19044	595/4869/26471/1026/2273/694/1843/388
GO:0051604	BP	protein maturation	7/198	0.0353535	336/18903	0.017775	1.99	0.064045	0.191054	8996/10549/6281/302/5230/2023/715
GO:0007272	BP	ensheathment of neurons	4/198	0.020202	144/18903	0.00761784	2.65	0.0649746	0.193287	7852/1890/10397/1191
GO:0008366	BP	axon ensheathment	4/198	0.020202	144/18903	0.00761784	2.65	0.0649746	0.193287	7852/1890/10397/1191
GO:0032370	BP	positive regulation of lipid transport	3/198	0.0151515	88/18903	0.00465535	3.25	0.0650973	0.193287	857/4282/302
GO:0090150	BP	establishment of protein localization to membrane	6/198	0.030303	270/18903	0.0142834	2.12	0.0651815	0.193287	9141/23480/4666/10791/6746/3875
GO:0002183	BP	cytoplasmic translational initiation	2/198	0.010101	40/18903	0.00211607	4.77	0.0656902	0.193287	1973/23521
GO:0032965	BP	regulation of collagen biosynthetic process	2/198	0.010101	40/18903	0.00211607	4.77	0.0656902	0.193287	7431/54206
GO:0043001	BP	Golgi to plasma membrane protein transport	2/198	0.010101	40/18903	0.00211607	4.77	0.0656902	0.193287	10791/3875
GO:0043267	BP	negative regulation of potassium ion transport	2/198	0.010101	40/18903	0.00211607	4.77	0.0656902	0.193287	857/468
GO:0045823	BP	positive regulation of heart contraction	2/198	0.010101	40/18903	0.00211607	4.77	0.0656902	0.193287	133/7168
GO:0048246	BP	macrophage chemotaxis	2/198	0.010101	40/18903	0.00211607	4.77	0.0656902	0.193287	4282/5919
GO:1901998	BP	toxin transport	2/198	0.010101	40/18903	0.00211607	4.77	0.0656902	0.193287	664/10786
GO:0032496	BP	response to lipopolysaccharide	7/198	0.0353535	339/18903	0.0179337	1.97	0.0664861	0.195145	7431/133/10318/1051/4282/7412/6648
GO:0048545	BP	response to steroid hormone	7/198	0.0353535	339/18903	0.0179337	1.97	0.0664861	0.195145	133/857/54541/595/1535/7035/54206
GO:0050829	BP	defense response to Gram-negative bacterium	3/198	0.0151515	89/18903	0.00470825	3.22	0.0668699	0.195787	6223/6156/5919
GO:0071229	BP	cellular response to acid chemical	3/198	0.0151515	89/18903	0.00470825	3.22	0.0668699	0.195787	7422/1535/1051
GO:0031348	BP	negative regulation of defense response	6/198	0.030303	272/18903	0.0143893	2.11	0.0670375	0.196036	3106/7130/3105/6223/3133/3123
GO:0070371	BP	ERK1 and ERK2 cascade	7/198	0.0353535	340/18903	0.0179866	1.97	0.0673121	0.196596	972/3123/4609/10318/4282/4504/54206
GO:0031333	BP	negative regulation of protein-containing complex assembly	4/198	0.020202	146/18903	0.00772364	2.62	0.0676316	0.197286	9168/23521/1410/1191
GO:0014912	BP	negative regulation of smooth muscle cell migration	2/198	0.010101	41/18903	0.00216897	4.66	0.068597	0.199611	3486/7168
GO:1903524	BP	positive regulation of blood circulation	2/198	0.010101	41/18903	0.00216897	4.66	0.068597	0.199611	133/7168
GO:0008584	BP	male gonad development	4/198	0.020202	147/18903	0.00777654	2.6	0.068981	0.200237	8531/10549/595/26471
GO:1903038	BP	negative regulation of leukocyte cell-cell adhesion	4/198	0.020202	147/18903	0.00777654	2.6	0.068981	0.200237	972/3123/1051/3659
GO:0044703	BP	multi-organism reproductive process	5/198	0.0252525	209/18903	0.0110564	2.28	0.069229	0.200712	133/7422/5228/7076/81539
GO:0002687	BP	positive regulation of leukocyte migration	4/198	0.020202	148/18903	0.00782945	2.58	0.0703443	0.203448	7422/5228/972/5919
GO:0046546	BP	development of primary male sexual characteristics	4/198	0.020202	148/18903	0.00782945	2.58	0.0703443	0.203448	8531/10549/595/26471
GO:0010506	BP	regulation of autophagy	7/198	0.0353535	344/18903	0.0181982	1.94	0.0706783	0.204165	2597/26353/664/26471/665/3315/4504
GO:0002714	BP	positive regulation of B cell mediated immunity	2/198	0.010101	42/18903	0.00222187	4.55	0.0715456	0.205419	718/3133
GO:0002891	BP	positive regulation of immunoglobulin mediated immune response	2/198	0.010101	42/18903	0.00222187	4.55	0.0715456	0.205419	718/3133
GO:0014002	BP	astrocyte development	2/198	0.010101	42/18903	0.00222187	4.55	0.0715456	0.205419	7431/4504
GO:0045429	BP	positive regulation of nitric oxide biosynthetic process	2/198	0.010101	42/18903	0.00222187	4.55	0.0715456	0.205419	6648/1191
GO:1902110	BP	positive regulation of mitochondrial membrane permeability involved in apoptotic process	2/198	0.010101	42/18903	0.00222187	4.55	0.0715456	0.205419	664/665
GO:0009791	BP	post-embryonic development	3/198	0.0151515	92/18903	0.00486695	3.11	0.0723186	0.207387	7422/6648/113246
GO:0070301	BP	cellular response to hydrogen peroxide	3/198	0.0151515	93/18903	0.00491985	3.08	0.0741778	0.21195	664/6188/388
GO:1904705	BP	regulation of vascular associated smooth muscle cell proliferation	3/198	0.0151515	93/18903	0.00491985	3.08	0.0741778	0.21195	7168/1026/6648
GO:2000106	BP	regulation of leukocyte apoptotic process	3/198	0.0151515	93/18903	0.00491985	3.08	0.0741778	0.21195	972/4282/1831
GO:0002347	BP	response to tumor cell	2/198	0.010101	43/18903	0.00227477	4.44	0.0745346	0.212203	3105/3123
GO:0042554	BP	superoxide anion generation	2/198	0.010101	43/18903	0.00227477	4.44	0.0745346	0.212203	1535/6648
GO:0071548	BP	response to dexamethasone	2/198	0.010101	43/18903	0.00227477	4.44	0.0745346	0.212203	54541/54206
GO:0045860	BP	positive regulation of protein kinase activity	8/198	0.040404	420/18903	0.0222187	1.82	0.0751934	0.213821	7422/595/6188/4869/4282/1026/4504/1191
GO:0042113	BP	B cell activation	7/198	0.0353535	350/18903	0.0185156	1.91	0.0759132	0.215413	3956/972/684/4282/7412/1026/1316
GO:0062013	BP	positive regulation of small molecule metabolic process	4/198	0.020202	152/18903	0.00804105	2.51	0.0759349	0.215413	4837/133/972/2023
GO:1903312	BP	negative regulation of mRNA metabolic process	3/198	0.0151515	94/18903	0.00497276	3.05	0.0760582	0.215505	8531/4869/26986
GO:0060537	BP	muscle tissue development	8/198	0.040404	422/18903	0.0223245	1.81	0.076806	0.216823	7422/858/8531/857/10791/26471/79191/7168
GO:0009394	BP	2'-deoxyribonucleotide metabolic process	2/198	0.010101	44/18903	0.00232767	4.34	0.077563	0.216823	1890/2987
GO:0042181	BP	ketone biosynthetic process	2/198	0.010101	44/18903	0.00232767	4.34	0.077563	0.216823	133/7167
GO:0044275	BP	cellular carbohydrate catabolic process	2/198	0.010101	44/18903	0.00232767	4.34	0.077563	0.216823	7167/5223
GO:0045663	BP	positive regulation of myoblast differentiation	2/198	0.010101	44/18903	0.00232767	4.34	0.077563	0.216823	3486/694
GO:1900026	BP	positive regulation of substrate adhesion-dependent cell spreading	2/198	0.010101	44/18903	0.00232767	4.34	0.077563	0.216823	5034/6281
GO:1902686	BP	mitochondrial outer membrane permeabilization involved in programmed cell death	2/198	0.010101	44/18903	0.00232767	4.34	0.077563	0.216823	664/665
GO:1903214	BP	regulation of protein targeting to mitochondrion	2/198	0.010101	44/18903	0.00232767	4.34	0.077563	0.216823	9141/665
GO:1903573	BP	negative regulation of response to endoplasmic reticulum stress	2/198	0.010101	44/18903	0.00232767	4.34	0.077563	0.216823	23645/1191
GO:1904407	BP	positive regulation of nitric oxide metabolic process	2/198	0.010101	44/18903	0.00232767	4.34	0.077563	0.216823	6648/1191
GO:1905521	BP	regulation of macrophage migration	2/198	0.010101	44/18903	0.00232767	4.34	0.077563	0.216823	4282/5919
GO:0010959	BP	regulation of metal ion transport	8/198	0.040404	423/18903	0.0223774	1.81	0.0776201	0.216823	7852/857/967/567/468/1535/6236/2273
GO:0043410	BP	positive regulation of MAPK cascade	9/198	0.0454545	496/18903	0.0262392	1.73	0.0778043	0.217081	7422/858/3486/972/3123/6188/4282/3487/4504
GO:1990874	BP	vascular associated smooth muscle cell proliferation	3/198	0.0151515	95/18903	0.00502566	3.01	0.0779595	0.217259	7168/1026/6648
GO:0008360	BP	regulation of cell shape	4/198	0.020202	154/18903	0.00814685	2.48	0.0788119	0.218863	7422/226/7168/388
GO:0043524	BP	negative regulation of neuron apoptotic process	4/198	0.020202	154/18903	0.00814685	2.48	0.0788119	0.218863	595/1051/6648/4504
GO:0051092	BP	positive regulation of NF-kappaB transcription factor activity	4/198	0.020202	154/18903	0.00814685	2.48	0.0788119	0.218863	857/6188/4869/1191
GO:0042180	BP	cellular ketone metabolic process	5/198	0.0252525	218/18903	0.0115326	2.19	0.0796302	0.220286	133/857/972/7167/79001
GO:0044706	BP	multi-multicellular organism process	5/198	0.0252525	218/18903	0.0115326	2.19	0.0796302	0.220286	133/7422/5228/7076/81539
GO:1901215	BP	negative regulation of neuron death	5/198	0.0252525	218/18903	0.0115326	2.19	0.0796302	0.220286	595/468/1051/6648/4504
GO:0034249	BP	negative regulation of cellular amide metabolic process	6/198	0.030303	285/18903	0.015077	2.01	0.0798479	0.220286	2597/468/6188/26986/23521/1191
GO:0032091	BP	negative regulation of protein binding	3/198	0.0151515	96/18903	0.00507856	2.98	0.0798816	0.220286	857/567/1026
GO:0072080	BP	nephron tubule development	3/198	0.0151515	96/18903	0.00507856	2.98	0.0798816	0.220286	7422/4609/79191
GO:0035148	BP	tube formation	4/198	0.020202	155/18903	0.00819976	2.46	0.0802707	0.220553	133/7422/6201/79191
GO:0009262	BP	deoxyribonucleotide metabolic process	2/198	0.010101	45/18903	0.00238057	4.24	0.0806297	0.220553	1890/2987
GO:0010712	BP	regulation of collagen metabolic process	2/198	0.010101	45/18903	0.00238057	4.24	0.0806297	0.220553	7431/54206
GO:0019692	BP	deoxyribose phosphate metabolic process	2/198	0.010101	45/18903	0.00238057	4.24	0.0806297	0.220553	1890/2987
GO:0031295	BP	T cell costimulation	2/198	0.010101	45/18903	0.00238057	4.24	0.0806297	0.220553	857/3956
GO:0062208	BP	positive regulation of pattern recognition receptor signaling pathway	2/198	0.010101	45/18903	0.00238057	4.24	0.0806297	0.220553	857/1535
GO:1900744	BP	regulation of p38MAPK cascade	2/198	0.010101	45/18903	0.00238057	4.24	0.0806297	0.220553	7422/1843
GO:0060993	BP	kidney morphogenesis	3/198	0.0151515	97/18903	0.00513146	2.95	0.0818243	0.223563	7422/4609/79191
GO:0044839	BP	cell cycle G2/M phase transition	4/198	0.020202	157/18903	0.00830556	2.43	0.0832283	0.227137	595/4869/1026/2273
GO:0010677	BP	negative regulation of cellular carbohydrate metabolic process	2/198	0.010101	46/18903	0.00243348	4.15	0.0837334	0.227876	54541/26471
GO:0097178	BP	ruffle assembly	2/198	0.010101	46/18903	0.00243348	4.15	0.0837334	0.227876	857/29887
GO:1902807	BP	negative regulation of cell cycle G1/S phase transition	3/198	0.0151515	98/18903	0.00518436	2.92	0.0837873	0.227876	595/1026/2273
GO:0043270	BP	positive regulation of ion transport	6/198	0.030303	289/18903	0.0152886	1.98	0.0840484	0.228325	857/468/1051/4282/2273/81539
GO:0097530	BP	granulocyte migration	4/198	0.020202	158/18903	0.00835846	2.42	0.084727	0.229905	7130/972/5479/5919
GO:0010389	BP	regulation of G2/M transition of mitotic cell cycle	3/198	0.0151515	99/18903	0.00523726	2.89	0.0857704	0.23194	595/1026/2273
GO:0061326	BP	renal tubule development	3/198	0.0151515	99/18903	0.00523726	2.89	0.0857704	0.23194	7422/4609/79191
GO:1901379	BP	regulation of potassium ion transmembrane transport	3/198	0.0151515	99/18903	0.00523726	2.89	0.0857704	0.23194	857/967/2273
GO:0006984	BP	ER-nucleus signaling pathway	2/198	0.010101	47/18903	0.00248638	4.06	0.0868732	0.233326	468/23645
GO:0031294	BP	lymphocyte costimulation	2/198	0.010101	47/18903	0.00248638	4.06	0.0868732	0.233326	857/3956
GO:0035794	BP	positive regulation of mitochondrial membrane permeability	2/198	0.010101	47/18903	0.00248638	4.06	0.0868732	0.233326	664/665
GO:0045601	BP	regulation of endothelial cell differentiation	2/198	0.010101	47/18903	0.00248638	4.06	0.0868732	0.233326	7422/694
GO:0071470	BP	cellular response to osmotic stress	2/198	0.010101	47/18903	0.00248638	4.06	0.0868732	0.233326	8531/54206
GO:1902622	BP	regulation of neutrophil migration	2/198	0.010101	47/18903	0.00248638	4.06	0.0868732	0.233326	7130/972
GO:0051017	BP	actin filament bundle assembly	4/198	0.020202	160/18903	0.00846426	2.39	0.087764	0.23468	9124/6281/7168/800
GO:0001776	BP	leukocyte homeostasis	3/198	0.0151515	100/18903	0.00529017	2.86	0.0877734	0.23468	972/4282/1831
GO:0048709	BP	oligodendrocyte differentiation	3/198	0.0151515	100/18903	0.00529017	2.86	0.0877734	0.23468	7852/664/1191
GO:1990830	BP	cellular response to leukemia inhibitory factor	3/198	0.0151515	100/18903	0.00529017	2.86	0.0877734	0.23468	5214/29887/6217
GO:0051651	BP	maintenance of location in cell	5/198	0.0252525	226/18903	0.0119558	2.11	0.0895396	0.23861	8996/9168/857/1535/2495
GO:0015908	BP	fatty acid transport	3/198	0.0151515	101/18903	0.00534307	2.84	0.089796	0.23861	123/2173/4282
GO:1990823	BP	response to leukemia inhibitory factor	3/198	0.0151515	101/18903	0.00534307	2.84	0.089796	0.23861	5214/29887/6217
GO:0002673	BP	regulation of acute inflammatory response	2/198	0.010101	48/18903	0.00253928	3.98	0.0900478	0.23861	718/3133
GO:0006953	BP	acute-phase response	2/198	0.010101	48/18903	0.00253928	3.98	0.0900478	0.23861	1051/5265
GO:0009066	BP	aspartate family amino acid metabolic process	2/198	0.010101	48/18903	0.00253928	3.98	0.0900478	0.23861	468/5352
GO:0032892	BP	positive regulation of organic acid transport	2/198	0.010101	48/18903	0.00253928	3.98	0.0900478	0.23861	4282/81539
GO:0045581	BP	negative regulation of T cell differentiation	2/198	0.010101	48/18903	0.00253928	3.98	0.0900478	0.23861	972/3659
GO:1903050	BP	regulation of proteolysis involved in protein catabolic process	5/198	0.0252525	227/18903	0.0120087	2.1	0.0908216	0.240391	857/6135/26471/6201/1191
GO:0010639	BP	negative regulation of organelle organization	7/198	0.0353535	366/18903	0.019362	1.83	0.0909598	0.240489	8996/9168/664/4869/26471/1843/1191
GO:0034198	BP	cellular response to amino acid starvation	2/198	0.010101	49/18903	0.00259218	3.9	0.0932563	0.244651	468/1026
GO:0035094	BP	response to nicotine	2/198	0.010101	49/18903	0.00259218	3.9	0.0932563	0.244651	567/7412
GO:0043114	BP	regulation of vascular permeability	2/198	0.010101	49/18903	0.00259218	3.9	0.0932563	0.244651	133/7422
GO:0043457	BP	regulation of cellular respiration	2/198	0.010101	49/18903	0.00259218	3.9	0.0932563	0.244651	664/26471
GO:0048066	BP	developmental pigmentation	2/198	0.010101	49/18903	0.00259218	3.9	0.0932563	0.244651	967/6648
GO:0061178	BP	regulation of insulin secretion involved in cellular response to glucose stimulus	2/198	0.010101	49/18903	0.00259218	3.9	0.0932563	0.244651	3123/9324
GO:1903426	BP	regulation of reactive oxygen species biosynthetic process	2/198	0.010101	49/18903	0.00259218	3.9	0.0932563	0.244651	1535/6648
GO:0050764	BP	regulation of phagocytosis	3/198	0.0151515	103/18903	0.00544887	2.78	0.0938995	0.246042	718/10960/1535
GO:0061572	BP	actin filament bundle organization	4/198	0.020202	164/18903	0.00867587	2.33	0.0939941	0.246042	9124/6281/7168/800
GO:0042100	BP	B cell proliferation	3/198	0.0151515	104/18903	0.00550177	2.75	0.0959799	0.247471	972/4282/1026
GO:0006692	BP	prostanoid metabolic process	2/198	0.010101	50/18903	0.00264508	3.82	0.0964976	0.247471	972/4282
GO:0006693	BP	prostaglandin metabolic process	2/198	0.010101	50/18903	0.00264508	3.82	0.0964976	0.247471	972/4282
GO:0030195	BP	negative regulation of blood coagulation	2/198	0.010101	50/18903	0.00264508	3.82	0.0964976	0.247471	302/7035
GO:0032964	BP	collagen biosynthetic process	2/198	0.010101	50/18903	0.00264508	3.82	0.0964976	0.247471	7431/54206
GO:0061082	BP	myeloid leukocyte cytokine production	2/198	0.010101	50/18903	0.00264508	3.82	0.0964976	0.247471	972/4282
GO:1903747	BP	regulation of establishment of protein localization to mitochondrion	2/198	0.010101	50/18903	0.00264508	3.82	0.0964976	0.247471	9141/665
GO:2000059	BP	negative regulation of ubiquitin-dependent protein catabolic process	2/198	0.010101	50/18903	0.00264508	3.82	0.0964976	0.247471	6135/6201
GO:0051250	BP	negative regulation of lymphocyte activation	4/198	0.020202	166/18903	0.00878167	2.3	0.097186	0.247471	972/3123/1051/3659
GO:1901655	BP	cellular response to ketone	3/198	0.0151515	105/18903	0.00555467	2.73	0.0980791	0.247471	54541/6175/54206
GO:0060348	BP	bone development	5/198	0.0252525	233/18903	0.0123261	2.05	0.0987117	0.247471	6137/79001/5479/29887/302
GO:0001959	BP	regulation of cytokine-mediated signaling pathway	4/198	0.020202	167/18903	0.00883458	2.29	0.0988008	0.247471	8996/7852/857/972
GO:0030225	BP	macrophage differentiation	2/198	0.010101	51/18903	0.00269798	3.74	0.0997707	0.247471	7422/3123
GO:0032873	BP	negative regulation of stress-activated MAPK cascade	2/198	0.010101	51/18903	0.00269798	3.74	0.0997707	0.247471	4609/1843
GO:0044088	BP	regulation of vacuole organization	2/198	0.010101	51/18903	0.00269798	3.74	0.0997707	0.247471	26471/302
GO:0050873	BP	brown fat cell differentiation	2/198	0.010101	51/18903	0.00269798	3.74	0.0997707	0.247471	664/1051
GO:0070303	BP	negative regulation of stress-activated protein kinase signaling cascade	2/198	0.010101	51/18903	0.00269798	3.74	0.0997707	0.247471	4609/1843
GO:1900047	BP	negative regulation of hemostasis	2/198	0.010101	51/18903	0.00269798	3.74	0.0997707	0.247471	302/7035
GO:1990928	BP	response to amino acid starvation	2/198	0.010101	51/18903	0.00269798	3.74	0.0997707	0.247471	468/1026
GO:0000447	BP	endonucleolytic cleavage in ITS1 to separate SSU-rRNA from 5.8S rRNA and LSU-rRNA from tricistronic rRNA transcript (SSU-rRNA, 5.8S rRNA, LSU-rRNA)	1/198	0.00505051	10/18903	0.000529017	9.55	0.0999662	0.247471	6227
GO:0001547	BP	antral ovarian follicle growth	1/198	0.00505051	10/18903	0.000529017	9.55	0.0999662	0.247471	7130
GO:0002361	BP	CD4-positive, CD25-positive, alpha-beta regulatory T cell differentiation	1/198	0.00505051	10/18903	0.000529017	9.55	0.0999662	0.247471	3123
GO:0003093	BP	regulation of glomerular filtration	1/198	0.00505051	10/18903	0.000529017	9.55	0.0999662	0.247471	1535
GO:0006707	BP	cholesterol catabolic process	1/198	0.00505051	10/18903	0.000529017	9.55	0.0999662	0.247471	4504
GO:0010944	BP	negative regulation of transcription by competitive promoter binding	1/198	0.00505051	10/18903	0.000529017	9.55	0.0999662	0.247471	79365
GO:0010998	BP	regulation of translational initiation by eIF2 alpha phosphorylation	1/198	0.00505051	10/18903	0.000529017	9.55	0.0999662	0.247471	4869
GO:0016127	BP	sterol catabolic process	1/198	0.00505051	10/18903	0.000529017	9.55	0.0999662	0.247471	4504
GO:0031125	BP	rRNA 3'-end processing	1/198	0.00505051	10/18903	0.000529017	9.55	0.0999662	0.247471	6227
GO:0031666	BP	positive regulation of lipopolysaccharide-mediated signaling pathway	1/198	0.00505051	10/18903	0.000529017	9.55	0.0999662	0.247471	4282
GO:0032025	BP	response to cobalt ion	1/198	0.00505051	10/18903	0.000529017	9.55	0.0999662	0.247471	664
GO:0032380	BP	regulation of intracellular sterol transport	1/198	0.00505051	10/18903	0.000529017	9.55	0.0999662	0.247471	302
GO:0032383	BP	regulation of intracellular cholesterol transport	1/198	0.00505051	10/18903	0.000529017	9.55	0.0999662	0.247471	302
GO:0032819	BP	positive regulation of natural killer cell proliferation	1/198	0.00505051	10/18903	0.000529017	9.55	0.0999662	0.247471	3133
GO:0034356	BP	NAD biosynthesis via nicotinamide riboside salvage pathway	1/198	0.00505051	10/18903	0.000529017	9.55	0.0999662	0.247471	4837
GO:0035646	BP	endosome to melanosome transport	1/198	0.00505051	10/18903	0.000529017	9.55	0.0999662	0.247471	967
GO:0036093	BP	germ cell proliferation	1/198	0.00505051	10/18903	0.000529017	9.55	0.0999662	0.247471	10549
GO:0042939	BP	tripeptide transport	1/198	0.00505051	10/18903	0.000529017	9.55	0.0999662	0.247471	4257
GO:0043485	BP	endosome to pigment granule transport	1/198	0.00505051	10/18903	0.000529017	9.55	0.0999662	0.247471	967
GO:0043653	BP	mitochondrial fragmentation involved in apoptotic process	1/198	0.00505051	10/18903	0.000529017	9.55	0.0999662	0.247471	664
GO:0046886	BP	positive regulation of hormone biosynthetic process	1/198	0.00505051	10/18903	0.000529017	9.55	0.0999662	0.247471	133
GO:0048757	BP	pigment granule maturation	1/198	0.00505051	10/18903	0.000529017	9.55	0.0999662	0.247471	967
GO:0060947	BP	cardiac vascular smooth muscle cell differentiation	1/198	0.00505051	10/18903	0.000529017	9.55	0.0999662	0.247471	7422
GO:0072203	BP	cell proliferation involved in metanephros development	1/198	0.00505051	10/18903	0.000529017	9.55	0.0999662	0.247471	4609
GO:0090037	BP	positive regulation of protein kinase C signaling	1/198	0.00505051	10/18903	0.000529017	9.55	0.0999662	0.247471	7422
GO:0098903	BP	regulation of membrane repolarization during action potential	1/198	0.00505051	10/18903	0.000529017	9.55	0.0999662	0.247471	857
GO:1901725	BP	regulation of histone deacetylase activity	1/198	0.00505051	10/18903	0.000529017	9.55	0.0999662	0.247471	7422
GO:1904587	BP	response to glycoprotein	1/198	0.00505051	10/18903	0.000529017	9.55	0.0999662	0.247471	6175
GO:1904749	BP	regulation of protein localization to nucleolus	1/198	0.00505051	10/18903	0.000529017	9.55	0.0999662	0.247471	4869
GO:1905383	BP	protein localization to presynapse	1/198	0.00505051	10/18903	0.000529017	9.55	0.0999662	0.247471	3315
GO:2000048	BP	negative regulation of cell-cell adhesion mediated by cadherin	1/198	0.00505051	10/18903	0.000529017	9.55	0.0999662	0.247471	7422
GO:2000234	BP	positive regulation of rRNA processing	1/198	0.00505051	10/18903	0.000529017	9.55	0.0999662	0.247471	51504
GO:2000425	BP	regulation of apoptotic cell clearance	1/198	0.00505051	10/18903	0.000529017	9.55	0.0999662	0.247471	718
GO:0030593	BP	neutrophil chemotaxis	3/198	0.0151515	106/18903	0.00560758	2.7	0.100197	0.247784	7130/972/5479
GO:0048639	BP	positive regulation of developmental growth	4/198	0.020202	168/18903	0.00888748	2.27	0.100428	0.248097	7852/7422/8531/5479
GO:0002262	BP	myeloid cell homeostasis	4/198	0.020202	169/18903	0.00894038	2.26	0.102068	0.251624	7422/6223/567/6208
GO:1902904	BP	negative regulation of supramolecular fiber organization	4/198	0.020202	169/18903	0.00894038	2.26	0.102068	0.251624	9168/5204/1410/1191
GO:0002027	BP	regulation of heart rate	3/198	0.0151515	107/18903	0.00566048	2.68	0.102333	0.251754	133/857/7168
GO:0010906	BP	regulation of glucose metabolic process	3/198	0.0151515	107/18903	0.00566048	2.68	0.102333	0.251754	4837/3486/3487
GO:0002762	BP	negative regulation of myeloid leukocyte differentiation	2/198	0.010101	52/18903	0.00275089	3.67	0.103074	0.25227	7130/4609
GO:0006636	BP	unsaturated fatty acid biosynthetic process	2/198	0.010101	52/18903	0.00275089	3.67	0.103074	0.25227	972/4282
GO:0045912	BP	negative regulation of carbohydrate metabolic process	2/198	0.010101	52/18903	0.00275089	3.67	0.103074	0.25227	54541/26471
GO:0051480	BP	regulation of cytosolic calcium ion concentration	2/198	0.010101	52/18903	0.00275089	3.67	0.103074	0.25227	858/857
GO:0051496	BP	positive regulation of stress fiber assembly	2/198	0.010101	52/18903	0.00275089	3.67	0.103074	0.25227	6281/7168
GO:2000058	BP	regulation of ubiquitin-dependent protein catabolic process	4/198	0.020202	170/18903	0.00899328	2.25	0.10372	0.253588	857/6135/6201/1191
GO:0033138	BP	positive regulation of peptidyl-serine phosphorylation	3/198	0.0151515	108/18903	0.00571338	2.65	0.104487	0.254476	7422/857/4282
GO:0051341	BP	regulation of oxidoreductase activity	3/198	0.0151515	108/18903	0.00571338	2.65	0.104487	0.254476	857/1535/4504
GO:0046661	BP	male sex differentiation	4/198	0.020202	171/18903	0.00904618	2.23	0.105385	0.254476	8531/10549/595/26471
GO:0018108	BP	peptidyl-tyrosine phosphorylation	7/198	0.0353535	380/18903	0.0201026	1.76	0.105408	0.254476	7422/857/972/1195/4282/5315/54206
GO:0009409	BP	response to cold	2/198	0.010101	53/18903	0.00280379	3.6	0.106408	0.254476	133/6648
GO:0010656	BP	negative regulation of muscle cell apoptotic process	2/198	0.010101	53/18903	0.00280379	3.6	0.106408	0.254476	8996/26471
GO:0030038	BP	contractile actin filament bundle assembly	3/198	0.0151515	109/18903	0.00576628	2.63	0.106659	0.254476	9124/6281/7168
GO:0033209	BP	tumor necrosis factor-mediated signaling pathway	3/198	0.0151515	109/18903	0.00576628	2.63	0.106659	0.254476	8996/330/3875
GO:0042116	BP	macrophage activation	3/198	0.0151515	109/18903	0.00576628	2.63	0.106659	0.254476	972/4282/1191
GO:0043149	BP	stress fiber assembly	3/198	0.0151515	109/18903	0.00576628	2.63	0.106659	0.254476	9124/6281/7168
GO:0018212	BP	peptidyl-tyrosine modification	7/198	0.0353535	382/18903	0.0202084	1.75	0.107568	0.254476	7422/857/972/1195/4282/5315/54206
GO:0042063	BP	gliogenesis	6/198	0.030303	310/18903	0.0163995	1.85	0.108059	0.254476	7852/7431/664/10397/4504/1191
GO:0002604	BP	regulation of dendritic cell antigen processing and presentation	1/198	0.00505051	11/18903	0.000581918	8.68	0.109399	0.254476	972
GO:0006002	BP	fructose 6-phosphate metabolic process	1/198	0.00505051	11/18903	0.000581918	8.68	0.109399	0.254476	5214
GO:0010739	BP	positive regulation of protein kinase A signaling	1/198	0.00505051	11/18903	0.000581918	8.68	0.109399	0.254476	4282
GO:0010917	BP	negative regulation of mitochondrial membrane potential	1/198	0.00505051	11/18903	0.000581918	8.68	0.109399	0.254476	664
GO:0010986	BP	positive regulation of lipoprotein particle clearance	1/198	0.00505051	11/18903	0.000581918	8.68	0.109399	0.254476	302
GO:0032060	BP	bleb assembly	1/198	0.00505051	11/18903	0.000581918	8.68	0.109399	0.254476	2014
GO:0032377	BP	regulation of intracellular lipid transport	1/198	0.00505051	11/18903	0.000581918	8.68	0.109399	0.254476	302
GO:0033210	BP	leptin-mediated signaling pathway	1/198	0.00505051	11/18903	0.000581918	8.68	0.109399	0.254476	4504
GO:0033860	BP	regulation of NAD(P)H oxidase activity	1/198	0.00505051	11/18903	0.000581918	8.68	0.109399	0.254476	1535
GO:0034975	BP	protein folding in endoplasmic reticulum	1/198	0.00505051	11/18903	0.000581918	8.68	0.109399	0.254476	5034
GO:0036490	BP	regulation of translation in response to endoplasmic reticulum stress	1/198	0.00505051	11/18903	0.000581918	8.68	0.109399	0.254476	23645
GO:0042989	BP	sequestering of actin monomers	1/198	0.00505051	11/18903	0.000581918	8.68	0.109399	0.254476	9168
GO:0045060	BP	negative thymic T cell selection	1/198	0.00505051	11/18903	0.000581918	8.68	0.109399	0.254476	972
GO:0045837	BP	negative regulation of membrane potential	1/198	0.00505051	11/18903	0.000581918	8.68	0.109399	0.254476	664
GO:0046710	BP	GDP metabolic process	1/198	0.00505051	11/18903	0.000581918	8.68	0.109399	0.254476	2987
GO:0051561	BP	positive regulation of mitochondrial calcium ion concentration	1/198	0.00505051	11/18903	0.000581918	8.68	0.109399	0.254476	664
GO:0060020	BP	Bergmann glial cell differentiation	1/198	0.00505051	11/18903	0.000581918	8.68	0.109399	0.254476	7431
GO:0060081	BP	membrane hyperpolarization	1/198	0.00505051	11/18903	0.000581918	8.68	0.109399	0.254476	6648
GO:0060159	BP	regulation of dopamine receptor signaling pathway	1/198	0.00505051	11/18903	0.000581918	8.68	0.109399	0.254476	858
GO:0061418	BP	regulation of transcription from RNA polymerase II promoter in response to hypoxia	1/198	0.00505051	11/18903	0.000581918	8.68	0.109399	0.254476	7422
GO:0070475	BP	rRNA base methylation	1/198	0.00505051	11/18903	0.000581918	8.68	0.109399	0.254476	51504
GO:0070934	BP	CRD-mediated mRNA stabilization	1/198	0.00505051	11/18903	0.000581918	8.68	0.109399	0.254476	26986
GO:0071492	BP	cellular response to UV-A	1/198	0.00505051	11/18903	0.000581918	8.68	0.109399	0.254476	7076
GO:0071679	BP	commissural neuron axon guidance	1/198	0.00505051	11/18903	0.000581918	8.68	0.109399	0.254476	7422
GO:0072584	BP	caveolin-mediated endocytosis	1/198	0.00505051	11/18903	0.000581918	8.68	0.109399	0.254476	857
GO:0075733	BP	intracellular transport of virus	1/198	0.00505051	11/18903	0.000581918	8.68	0.109399	0.254476	684
GO:0090085	BP	regulation of protein deubiquitination	1/198	0.00505051	11/18903	0.000581918	8.68	0.109399	0.254476	10318
GO:0090184	BP	positive regulation of kidney development	1/198	0.00505051	11/18903	0.000581918	8.68	0.109399	0.254476	4609
GO:0097278	BP	complement-dependent cytotoxicity	1/198	0.00505051	11/18903	0.000581918	8.68	0.109399	0.254476	718
GO:0098883	BP	synapse pruning	1/198	0.00505051	11/18903	0.000581918	8.68	0.109399	0.254476	718
GO:0106049	BP	regulation of cellular response to osmotic stress	1/198	0.00505051	11/18903	0.000581918	8.68	0.109399	0.254476	8531
GO:1903897	BP	regulation of PERK-mediated unfolded protein response	1/198	0.00505051	11/18903	0.000581918	8.68	0.109399	0.254476	23645
GO:1904672	BP	regulation of somatic stem cell population maintenance	1/198	0.00505051	11/18903	0.000581918	8.68	0.109399	0.254476	4609
GO:2000622	BP	regulation of nuclear-transcribed mRNA catabolic process, nonsense-mediated decay	1/198	0.00505051	11/18903	0.000581918	8.68	0.109399	0.254476	26986
GO:2000644	BP	regulation of receptor catabolic process	1/198	0.00505051	11/18903	0.000581918	8.68	0.109399	0.254476	302
GO:1902903	BP	regulation of supramolecular fiber organization	7/198	0.0353535	384/18903	0.0203142	1.74	0.109752	0.254476	9168/5204/6188/6281/7168/1410/1191
GO:0042149	BP	cellular response to glucose starvation	2/198	0.010101	54/18903	0.00285669	3.54	0.10977	0.254476	123/468
GO:0046164	BP	alcohol catabolic process	2/198	0.010101	54/18903	0.00285669	3.54	0.10977	0.254476	7167/4504
GO:0046605	BP	regulation of centrosome cycle	2/198	0.010101	54/18903	0.00285669	3.54	0.10977	0.254476	4869/57018
GO:0050819	BP	negative regulation of coagulation	2/198	0.010101	54/18903	0.00285669	3.54	0.10977	0.254476	302/7035
GO:1904031	BP	positive regulation of cyclin-dependent protein kinase activity	2/198	0.010101	54/18903	0.00285669	3.54	0.10977	0.254476	595/1026
GO:0006937	BP	regulation of muscle contraction	4/198	0.020202	174/18903	0.00920489	2.19	0.110451	0.255304	857/7168/113246/2023
GO:0010950	BP	positive regulation of endopeptidase activity	4/198	0.020202	174/18903	0.00920489	2.19	0.110451	0.255304	112399/9141/4609/6188
GO:0046631	BP	alpha-beta T cell activation	4/198	0.020202	174/18903	0.00920489	2.19	0.110451	0.255304	3105/3133/3123/3659
GO:0042177	BP	negative regulation of protein catabolic process	3/198	0.0151515	111/18903	0.00587208	2.58	0.111056	0.256454	7076/6135/302
GO:0043488	BP	regulation of mRNA stability	4/198	0.020202	175/18903	0.00925779	2.18	0.112163	0.258758	7431/8531/4869/26986
GO:0002931	BP	response to ischemia	2/198	0.010101	55/18903	0.00290959	3.47	0.113161	0.259545	8996/857
GO:0003229	BP	ventricular cardiac muscle tissue development	2/198	0.010101	55/18903	0.00290959	3.47	0.113161	0.259545	79191/7168
GO:0043525	BP	positive regulation of neuron apoptotic process	2/198	0.010101	55/18903	0.00290959	3.47	0.113161	0.259545	468/26471
GO:0070169	BP	positive regulation of biomineral tissue development	2/198	0.010101	55/18903	0.00290959	3.47	0.113161	0.259545	468/1051
GO:0071385	BP	cellular response to glucocorticoid stimulus	2/198	0.010101	55/18903	0.00290959	3.47	0.113161	0.259545	54541/54206
GO:2000179	BP	positive regulation of neural precursor cell proliferation	2/198	0.010101	55/18903	0.00290959	3.47	0.113161	0.259545	7422/4673
GO:0045445	BP	myoblast differentiation	3/198	0.0151515	112/18903	0.00592499	2.56	0.11328	0.259568	3486/3956/694
GO:0010634	BP	positive regulation of epithelial cell migration	4/198	0.020202	176/18903	0.00931069	2.17	0.113888	0.259955	7422/6678/3315/388
GO:0032635	BP	interleukin-6 production	4/198	0.020202	176/18903	0.00931069	2.17	0.113888	0.259955	3106/972/1535/1051
GO:0032675	BP	regulation of interleukin-6 production	4/198	0.020202	176/18903	0.00931069	2.17	0.113888	0.259955	3106/972/1535/1051
GO:1902905	BP	positive regulation of supramolecular fiber organization	4/198	0.020202	176/18903	0.00931069	2.17	0.113888	0.259955	6188/6281/7168/1191
GO:0070372	BP	regulation of ERK1 and ERK2 cascade	6/198	0.030303	315/18903	0.016664	1.82	0.11425	0.260531	972/3123/10318/4282/4504/54206
GO:0001954	BP	positive regulation of cell-matrix adhesion	2/198	0.010101	56/18903	0.00296249	3.41	0.116578	0.261452	7422/6281
GO:0043331	BP	response to dsRNA	2/198	0.010101	56/18903	0.00296249	3.41	0.116578	0.261452	857/4869
GO:0045806	BP	negative regulation of endocytosis	2/198	0.010101	56/18903	0.00296249	3.41	0.116578	0.261452	857/302
GO:0050832	BP	defense response to fungus	2/198	0.010101	56/18903	0.00296249	3.41	0.116578	0.261452	2597/5919
GO:0110151	BP	positive regulation of biomineralization	2/198	0.010101	56/18903	0.00296249	3.41	0.116578	0.261452	468/1051
GO:0045930	BP	negative regulation of mitotic cell cycle	5/198	0.0252525	246/18903	0.0130138	1.94	0.116944	0.261452	595/1026/2273/694/1843
GO:0150063	BP	visual system development	7/198	0.0353535	392/18903	0.0207374	1.7	0.118722	0.261452	7431/7422/718/468/5204/113246/1410
GO:0001731	BP	formation of translation preinitiation complex	1/198	0.00505051	12/18903	0.00063482	7.96	0.118733	0.261452	23521
GO:0001921	BP	positive regulation of receptor recycling	1/198	0.00505051	12/18903	0.00063482	7.96	0.118733	0.261452	302
GO:0010635	BP	regulation of mitochondrial fusion	1/198	0.00505051	12/18903	0.00063482	7.96	0.118733	0.261452	664
GO:0010749	BP	regulation of nitric oxide mediated signal transduction	1/198	0.00505051	12/18903	0.00063482	7.96	0.118733	0.261452	7422
GO:0010826	BP	negative regulation of centrosome duplication	1/198	0.00505051	12/18903	0.00063482	7.96	0.118733	0.261452	4869
GO:0014889	BP	muscle atrophy	1/198	0.00505051	12/18903	0.00063482	7.96	0.118733	0.261452	8996
GO:0032817	BP	regulation of natural killer cell proliferation	1/198	0.00505051	12/18903	0.00063482	7.96	0.118733	0.261452	3133
GO:0032966	BP	negative regulation of collagen biosynthetic process	1/198	0.00505051	12/18903	0.00063482	7.96	0.118733	0.261452	54206
GO:0033327	BP	Leydig cell differentiation	1/198	0.00505051	12/18903	0.00063482	7.96	0.118733	0.261452	595
GO:0034135	BP	regulation of toll-like receptor 2 signaling pathway	1/198	0.00505051	12/18903	0.00063482	7.96	0.118733	0.261452	1535
GO:0036295	BP	cellular response to increased oxygen levels	1/198	0.00505051	12/18903	0.00063482	7.96	0.118733	0.261452	857
GO:0043380	BP	regulation of memory T cell differentiation	1/198	0.00505051	12/18903	0.00063482	7.96	0.118733	0.261452	3123
GO:0043383	BP	negative T cell selection	1/198	0.00505051	12/18903	0.00063482	7.96	0.118733	0.261452	972
GO:0043476	BP	pigment accumulation	1/198	0.00505051	12/18903	0.00063482	7.96	0.118733	0.261452	967
GO:0043482	BP	cellular pigment accumulation	1/198	0.00505051	12/18903	0.00063482	7.96	0.118733	0.261452	967
GO:0043589	BP	skin morphogenesis	1/198	0.00505051	12/18903	0.00063482	7.96	0.118733	0.261452	54206
GO:0045602	BP	negative regulation of endothelial cell differentiation	1/198	0.00505051	12/18903	0.00063482	7.96	0.118733	0.261452	7422
GO:0046415	BP	urate metabolic process	1/198	0.00505051	12/18903	0.00063482	7.96	0.118733	0.261452	10786
GO:0046606	BP	negative regulation of centrosome cycle	1/198	0.00505051	12/18903	0.00063482	7.96	0.118733	0.261452	4869
GO:0048548	BP	regulation of pinocytosis	1/198	0.00505051	12/18903	0.00063482	7.96	0.118733	0.261452	857
GO:0051001	BP	negative regulation of nitric-oxide synthase activity	1/198	0.00505051	12/18903	0.00063482	7.96	0.118733	0.261452	857
GO:0061517	BP	macrophage proliferation	1/198	0.00505051	12/18903	0.00063482	7.96	0.118733	0.261452	1191
GO:0061635	BP	regulation of protein complex stability	1/198	0.00505051	12/18903	0.00063482	7.96	0.118733	0.261452	6892
GO:0072070	BP	loop of Henle development	1/198	0.00505051	12/18903	0.00063482	7.96	0.118733	0.261452	79191
GO:0090677	BP	reversible differentiation	1/198	0.00505051	12/18903	0.00063482	7.96	0.118733	0.261452	6648
GO:0098911	BP	regulation of ventricular cardiac muscle cell action potential	1/198	0.00505051	12/18903	0.00063482	7.96	0.118733	0.261452	857
GO:0150065	BP	regulation of deacetylase activity	1/198	0.00505051	12/18903	0.00063482	7.96	0.118733	0.261452	7422
GO:1900152	BP	negative regulation of nuclear-transcribed mRNA catabolic process, deadenylation-dependent decay	1/198	0.00505051	12/18903	0.00063482	7.96	0.118733	0.261452	26986
GO:1902667	BP	regulation of axon guidance	1/198	0.00505051	12/18903	0.00063482	7.96	0.118733	0.261452	7422
GO:2001214	BP	positive regulation of vasculogenesis	1/198	0.00505051	12/18903	0.00063482	7.96	0.118733	0.261452	133
GO:0048771	BP	tissue remodeling	4/198	0.020202	179/18903	0.0094694	2.13	0.119131	0.261843	8996/857/7076/29887
GO:0060759	BP	regulation of response to cytokine stimulus	4/198	0.020202	179/18903	0.0094694	2.13	0.119131	0.261843	8996/7852/857/972
GO:0038066	BP	p38MAPK cascade	2/198	0.010101	57/18903	0.00301539	3.35	0.120021	0.263554	7422/1843
GO:0009416	BP	response to light stimulus	6/198	0.030303	321/18903	0.0169814	1.78	0.121911	0.267457	7076/595/468/4609/4869/1026
GO:0002065	BP	columnar/cuboidal epithelial cell differentiation	3/198	0.0151515	116/18903	0.00613659	2.47	0.122344	0.267913	857/203068/1051
GO:0072009	BP	nephron epithelium development	3/198	0.0151515	116/18903	0.00613659	2.47	0.122344	0.267913	7422/4609/79191
GO:0060047	BP	heart contraction	5/198	0.0252525	250/18903	0.0132254	1.91	0.122856	0.268337	7852/133/857/79191/7168
GO:0001961	BP	positive regulation of cytokine-mediated signaling pathway	2/198	0.010101	58/18903	0.0030683	3.29	0.123489	0.268337	7852/972
GO:0045620	BP	negative regulation of lymphocyte differentiation	2/198	0.010101	58/18903	0.0030683	3.29	0.123489	0.268337	972/3659
GO:0050732	BP	negative regulation of peptidyl-tyrosine phosphorylation	2/198	0.010101	58/18903	0.0030683	3.29	0.123489	0.268337	857/54206
GO:0002253	BP	activation of immune response	7/198	0.0353535	397/18903	0.021002	1.68	0.124517	0.268337	718/3105/3123/6188/716/715/1191
GO:0000079	BP	regulation of cyclin-dependent protein serine/threonine kinase activity	3/198	0.0151515	117/18903	0.00618949	2.45	0.124651	0.268337	595/1026/57018
GO:0043406	BP	positive regulation of MAP kinase activity	3/198	0.0151515	117/18903	0.00618949	2.45	0.124651	0.268337	7422/6188/4282
GO:0071887	BP	leukocyte apoptotic process	3/198	0.0151515	117/18903	0.00618949	2.45	0.124651	0.268337	972/4282/1831
GO:0048880	BP	sensory system development	7/198	0.0353535	398/18903	0.0210549	1.68	0.125694	0.268337	7431/7422/718/468/5204/113246/1410
GO:0071466	BP	cellular response to xenobiotic stimulus	4/198	0.020202	183/18903	0.009681	2.09	0.126282	0.268337	7852/4609/79001/2987
GO:1901800	BP	positive regulation of proteasomal protein catabolic process	3/198	0.0151515	118/18903	0.0062424	2.43	0.126973	0.268337	857/26471/1191
GO:0002763	BP	positive regulation of myeloid leukocyte differentiation	2/198	0.010101	59/18903	0.0031212	3.24	0.126981	0.268337	972/3123
GO:0007566	BP	embryo implantation	2/198	0.010101	59/18903	0.0031212	3.24	0.126981	0.268337	7422/7076
GO:0010574	BP	regulation of vascular endothelial growth factor production	2/198	0.010101	59/18903	0.0031212	3.24	0.126981	0.268337	718/468
GO:0035773	BP	insulin secretion involved in cellular response to glucose stimulus	2/198	0.010101	59/18903	0.0031212	3.24	0.126981	0.268337	3123/9324
GO:0002182	BP	cytoplasmic translational elongation	1/198	0.00505051	13/18903	0.000687722	7.34	0.127969	0.268337	6181
GO:0002664	BP	regulation of T cell tolerance induction	1/198	0.00505051	13/18903	0.000687722	7.34	0.127969	0.268337	3106
GO:0003084	BP	positive regulation of systemic arterial blood pressure	1/198	0.00505051	13/18903	0.000687722	7.34	0.127969	0.268337	1535
GO:0007008	BP	outer mitochondrial membrane organization	1/198	0.00505051	13/18903	0.000687722	7.34	0.127969	0.268337	9141
GO:0009133	BP	nucleoside diphosphate biosynthetic process	1/198	0.00505051	13/18903	0.000687722	7.34	0.127969	0.268337	2987
GO:0009176	BP	pyrimidine deoxyribonucleoside monophosphate metabolic process	1/198	0.00505051	13/18903	0.000687722	7.34	0.127969	0.268337	1890
GO:0010524	BP	positive regulation of calcium ion transport into cytosol	1/198	0.00505051	13/18903	0.000687722	7.34	0.127969	0.268337	857
GO:0010713	BP	negative regulation of collagen metabolic process	1/198	0.00505051	13/18903	0.000687722	7.34	0.127969	0.268337	54206
GO:0031392	BP	regulation of prostaglandin biosynthetic process	1/198	0.00505051	13/18903	0.000687722	7.34	0.127969	0.268337	972
GO:0043379	BP	memory T cell differentiation	1/198	0.00505051	13/18903	0.000687722	7.34	0.127969	0.268337	3123
GO:0043471	BP	regulation of cellular carbohydrate catabolic process	1/198	0.00505051	13/18903	0.000687722	7.34	0.127969	0.268337	5223
GO:0045040	BP	protein insertion into mitochondrial outer membrane	1/198	0.00505051	13/18903	0.000687722	7.34	0.127969	0.268337	9141
GO:0060049	BP	regulation of protein glycosylation	1/198	0.00505051	13/18903	0.000687722	7.34	0.127969	0.268337	4504
GO:0060100	BP	positive regulation of phagocytosis, engulfment	1/198	0.00505051	13/18903	0.000687722	7.34	0.127969	0.268337	718
GO:0060213	BP	positive regulation of nuclear-transcribed mRNA poly(A) tail shortening	1/198	0.00505051	13/18903	0.000687722	7.34	0.127969	0.268337	26986
GO:0060670	BP	branching involved in labyrinthine layer morphogenesis	1/198	0.00505051	13/18903	0.000687722	7.34	0.127969	0.268337	133
GO:0070254	BP	mucus secretion	1/198	0.00505051	13/18903	0.000687722	7.34	0.127969	0.268337	1535
GO:0070424	BP	regulation of nucleotide-binding oligomerization domain containing signaling pathway	1/198	0.00505051	13/18903	0.000687722	7.34	0.127969	0.268337	330
GO:0071287	BP	cellular response to manganese ion	1/198	0.00505051	13/18903	0.000687722	7.34	0.127969	0.268337	468
GO:0097475	BP	motor neuron migration	1/198	0.00505051	13/18903	0.000687722	7.34	0.127969	0.268337	7422
GO:0098840	BP	protein transport along microtubule	1/198	0.00505051	13/18903	0.000687722	7.34	0.127969	0.268337	3315
GO:0099118	BP	microtubule-based protein transport	1/198	0.00505051	13/18903	0.000687722	7.34	0.127969	0.268337	3315
GO:1900121	BP	negative regulation of receptor binding	1/198	0.00505051	13/18903	0.000687722	7.34	0.127969	0.268337	567
GO:1901857	BP	positive regulation of cellular respiration	1/198	0.00505051	13/18903	0.000687722	7.34	0.127969	0.268337	26471
GO:1901862	BP	negative regulation of muscle tissue development	1/198	0.00505051	13/18903	0.000687722	7.34	0.127969	0.268337	8531
GO:1903599	BP	positive regulation of autophagy of mitochondrion	1/198	0.00505051	13/18903	0.000687722	7.34	0.127969	0.268337	664
GO:1903909	BP	regulation of receptor clustering	1/198	0.00505051	13/18903	0.000687722	7.34	0.127969	0.268337	7130
GO:1903961	BP	positive regulation of anion transmembrane transport	1/198	0.00505051	13/18903	0.000687722	7.34	0.127969	0.268337	81539
GO:1905065	BP	positive regulation of vascular associated smooth muscle cell differentiation	1/198	0.00505051	13/18903	0.000687722	7.34	0.127969	0.268337	6648
GO:1905155	BP	positive regulation of membrane invagination	1/198	0.00505051	13/18903	0.000687722	7.34	0.127969	0.268337	718
GO:1905939	BP	regulation of gonad development	1/198	0.00505051	13/18903	0.000687722	7.34	0.127969	0.268337	26471
GO:1990253	BP	cellular response to leucine starvation	1/198	0.00505051	13/18903	0.000687722	7.34	0.127969	0.268337	468
GO:2001046	BP	positive regulation of integrin-mediated signaling pathway	1/198	0.00505051	13/18903	0.000687722	7.34	0.127969	0.268337	967
GO:0015833	BP	peptide transport	5/198	0.0252525	254/18903	0.013437	1.88	0.128905	0.270061	6892/972/3123/9324/4257
GO:0001658	BP	branching involved in ureteric bud morphogenesis	2/198	0.010101	60/18903	0.0031741	3.18	0.130496	0.271714	7422/4609
GO:0002886	BP	regulation of myeloid leukocyte mediated immunity	2/198	0.010101	60/18903	0.0031741	3.18	0.130496	0.271714	718/3133
GO:0006893	BP	Golgi to plasma membrane transport	2/198	0.010101	60/18903	0.0031741	3.18	0.130496	0.271714	10791/3875
GO:0043407	BP	negative regulation of MAP kinase activity	2/198	0.010101	60/18903	0.0031741	3.18	0.130496	0.271714	857/1843
GO:0046686	BP	response to cadmium ion	2/198	0.010101	60/18903	0.0031741	3.18	0.130496	0.271714	6648/4504
GO:1903670	BP	regulation of sprouting angiogenesis	2/198	0.010101	60/18903	0.0031741	3.18	0.130496	0.271714	7422/5315
GO:1905517	BP	macrophage migration	2/198	0.010101	60/18903	0.0031741	3.18	0.130496	0.271714	4282/5919
GO:1904029	BP	regulation of cyclin-dependent protein kinase activity	3/198	0.0151515	120/18903	0.0063482	2.39	0.131664	0.273867	595/1026/57018
GO:0015698	BP	inorganic anion transport	4/198	0.020202	186/18903	0.00983971	2.05	0.131761	0.273867	468/1051/1192/10786
GO:0043487	BP	regulation of RNA stability	4/198	0.020202	187/18903	0.00989261	2.04	0.133609	0.274213	7431/8531/4869/26986
GO:0030301	BP	cholesterol transport	3/198	0.0151515	121/18903	0.0064011	2.37	0.134033	0.274213	857/302/1191
GO:0045446	BP	endothelial cell differentiation	3/198	0.0151515	121/18903	0.0064011	2.37	0.134033	0.274213	7852/7422/694
GO:0046456	BP	icosanoid biosynthetic process	2/198	0.010101	61/18903	0.003227	3.13	0.134034	0.274213	972/4282
GO:0048255	BP	mRNA stabilization	2/198	0.010101	61/18903	0.003227	3.13	0.134034	0.274213	8531/26986
GO:0086065	BP	cell communication involved in cardiac conduction	2/198	0.010101	61/18903	0.003227	3.13	0.134034	0.274213	857/79191
GO:0090311	BP	regulation of protein deacetylation	2/198	0.010101	61/18903	0.003227	3.13	0.134034	0.274213	4837/7422
GO:1900024	BP	regulation of substrate adhesion-dependent cell spreading	2/198	0.010101	61/18903	0.003227	3.13	0.134034	0.274213	5034/6281
GO:0017148	BP	negative regulation of translation	5/198	0.0252525	258/18903	0.0136486	1.85	0.135088	0.274213	2597/468/6188/26986/23521
GO:0010876	BP	lipid localization	8/198	0.040404	483/18903	0.0255515	1.58	0.135821	0.274213	29923/718/857/123/2173/4282/302/1191
GO:0043500	BP	muscle adaptation	3/198	0.0151515	122/18903	0.006454	2.35	0.136416	0.274213	8996/1535/54206
GO:0071901	BP	negative regulation of protein serine/threonine kinase activity	3/198	0.0151515	122/18903	0.006454	2.35	0.136416	0.274213	857/1026/1843
GO:0048638	BP	regulation of developmental growth	6/198	0.030303	332/18903	0.0175633	1.73	0.136596	0.274213	7852/7422/8531/5479/1026/4504
GO:0001976	BP	nervous system process involved in regulation of systemic arterial blood pressure	1/198	0.00505051	14/18903	0.000740623	6.82	0.13711	0.274213	6648
GO:0006000	BP	fructose metabolic process	1/198	0.00505051	14/18903	0.000740623	6.82	0.13711	0.274213	226
GO:0006596	BP	polyamine biosynthetic process	1/198	0.00505051	14/18903	0.000740623	6.82	0.13711	0.274213	4837
GO:0007175	BP	negative regulation of epidermal growth factor-activated receptor activity	1/198	0.00505051	14/18903	0.000740623	6.82	0.13711	0.274213	54206
GO:0009159	BP	deoxyribonucleoside monophosphate catabolic process	1/198	0.00505051	14/18903	0.000740623	6.82	0.13711	0.274213	1890
GO:0014874	BP	response to stimulus involved in regulation of muscle adaptation	1/198	0.00505051	14/18903	0.000740623	6.82	0.13711	0.274213	8996
GO:0015816	BP	glycine transport	1/198	0.00505051	14/18903	0.000740623	6.82	0.13711	0.274213	81539
GO:0016322	BP	neuron remodeling	1/198	0.00505051	14/18903	0.000740623	6.82	0.13711	0.274213	718
GO:0022038	BP	corpus callosum development	1/198	0.00505051	14/18903	0.000740623	6.82	0.13711	0.274213	113246
GO:0030049	BP	muscle filament sliding	1/198	0.00505051	14/18903	0.000740623	6.82	0.13711	0.274213	7168
GO:0032306	BP	regulation of prostaglandin secretion	1/198	0.00505051	14/18903	0.000740623	6.82	0.13711	0.274213	4282
GO:0032308	BP	positive regulation of prostaglandin secretion	1/198	0.00505051	14/18903	0.000740623	6.82	0.13711	0.274213	4282
GO:0032736	BP	positive regulation of interleukin-13 production	1/198	0.00505051	14/18903	0.000740623	6.82	0.13711	0.274213	3133
GO:0035630	BP	bone mineralization involved in bone maturation	1/198	0.00505051	14/18903	0.000740623	6.82	0.13711	0.274213	29887
GO:0043374	BP	CD8-positive, alpha-beta T cell differentiation	1/198	0.00505051	14/18903	0.000740623	6.82	0.13711	0.274213	3659
GO:0045059	BP	positive thymic T cell selection	1/198	0.00505051	14/18903	0.000740623	6.82	0.13711	0.274213	972
GO:0047484	BP	regulation of response to osmotic stress	1/198	0.00505051	14/18903	0.000740623	6.82	0.13711	0.274213	8531
GO:0050966	BP	detection of mechanical stimulus involved in sensory perception of pain	1/198	0.00505051	14/18903	0.000740623	6.82	0.13711	0.274213	7852
GO:0061043	BP	regulation of vascular wound healing	1/198	0.00505051	14/18903	0.000740623	6.82	0.13711	0.274213	7852
GO:0071361	BP	cellular response to ethanol	1/198	0.00505051	14/18903	0.000740623	6.82	0.13711	0.274213	6648
GO:0090715	BP	immunological memory formation process	1/198	0.00505051	14/18903	0.000740623	6.82	0.13711	0.274213	3123
GO:0098760	BP	response to interleukin-7	1/198	0.00505051	14/18903	0.000740623	6.82	0.13711	0.274213	5034
GO:0098761	BP	cellular response to interleukin-7	1/198	0.00505051	14/18903	0.000740623	6.82	0.13711	0.274213	5034
GO:1901841	BP	regulation of high voltage-gated calcium channel activity	1/198	0.00505051	14/18903	0.000740623	6.82	0.13711	0.274213	6236
GO:1902947	BP	regulation of tau-protein kinase activity	1/198	0.00505051	14/18903	0.000740623	6.82	0.13711	0.274213	1191
GO:1904044	BP	response to aldosterone	1/198	0.00505051	14/18903	0.000740623	6.82	0.13711	0.274213	1535
GO:1904294	BP	positive regulation of ERAD pathway	1/198	0.00505051	14/18903	0.000740623	6.82	0.13711	0.274213	857
GO:1905049	BP	negative regulation of metallopeptidase activity	1/198	0.00505051	14/18903	0.000740623	6.82	0.13711	0.274213	7076
GO:1905522	BP	negative regulation of macrophage migration	1/198	0.00505051	14/18903	0.000740623	6.82	0.13711	0.274213	4282
GO:2001171	BP	positive regulation of ATP biosynthetic process	1/198	0.00505051	14/18903	0.000740623	6.82	0.13711	0.274213	2023
GO:0006839	BP	mitochondrial transport	4/198	0.020202	189/18903	0.00999841	2.02	0.137338	0.274213	8996/9141/664/665
GO:0032233	BP	positive regulation of actin filament bundle assembly	2/198	0.010101	62/18903	0.0032799	3.08	0.137593	0.274213	6281/7168
GO:0043030	BP	regulation of macrophage activation	2/198	0.010101	62/18903	0.0032799	3.08	0.137593	0.274213	972/4282
GO:0061951	BP	establishment of protein localization to plasma membrane	2/198	0.010101	62/18903	0.0032799	3.08	0.137593	0.274213	10791/3875
GO:1903409	BP	reactive oxygen species biosynthetic process	2/198	0.010101	62/18903	0.0032799	3.08	0.137593	0.274213	1535/6648
GO:1904036	BP	negative regulation of epithelial cell apoptotic process	2/198	0.010101	62/18903	0.0032799	3.08	0.137593	0.274213	51129/26471
GO:0060249	BP	anatomical structure homeostasis	6/198	0.030303	333/18903	0.0176163	1.72	0.13797	0.274734	7422/857/567/226/29887/3315
GO:0042692	BP	muscle cell differentiation	7/198	0.0353535	409/18903	0.0216368	1.63	0.139002	0.276521	133/7422/858/79365/79191/7168/6648
GO:0051260	BP	protein homooligomerization	4/198	0.020202	190/18903	0.0100513	2.01	0.139218	0.276521	567/226/4282/6648
GO:0061013	BP	regulation of mRNA catabolic process	4/198	0.020202	190/18903	0.0100513	2.01	0.139218	0.276521	7431/8531/4869/26986
GO:0003015	BP	heart process	5/198	0.0252525	261/18903	0.0138073	1.83	0.139811	0.277236	7852/133/857/79191/7168
GO:0045927	BP	positive regulation of growth	5/198	0.0252525	261/18903	0.0138073	1.83	0.139811	0.277236	7852/7422/8531/1535/5479
GO:0008217	BP	regulation of blood pressure	4/198	0.020202	191/18903	0.0101042	2	0.141108	0.278184	133/1535/7168/6648
GO:0055001	BP	muscle cell development	4/198	0.020202	191/18903	0.0101042	2	0.141108	0.278184	133/7422/858/7168
GO:0010573	BP	vascular endothelial growth factor production	2/198	0.010101	63/18903	0.0033328	3.03	0.141173	0.278184	718/468
GO:0032481	BP	positive regulation of type I interferon production	2/198	0.010101	63/18903	0.0033328	3.03	0.141173	0.278184	2597/3659
GO:0032615	BP	interleukin-12 production	2/198	0.010101	63/18903	0.0033328	3.03	0.141173	0.278184	3106/3659
GO:0032655	BP	regulation of interleukin-12 production	2/198	0.010101	63/18903	0.0033328	3.03	0.141173	0.278184	3106/3659
GO:2001258	BP	negative regulation of cation channel activity	2/198	0.010101	63/18903	0.0033328	3.03	0.141173	0.278184	857/6236
GO:0010811	BP	positive regulation of cell-substrate adhesion	3/198	0.0151515	125/18903	0.00661271	2.29	0.143651	0.278184	7422/5034/6281
GO:0002712	BP	regulation of B cell mediated immunity	2/198	0.010101	64/18903	0.00338571	2.98	0.144773	0.278184	718/3133
GO:0002889	BP	regulation of immunoglobulin mediated immune response	2/198	0.010101	64/18903	0.00338571	2.98	0.144773	0.278184	718/3133
GO:0010972	BP	negative regulation of G2/M transition of mitotic cell cycle	2/198	0.010101	64/18903	0.00338571	2.98	0.144773	0.278184	1026/2273
GO:0019229	BP	regulation of vasoconstriction	2/198	0.010101	64/18903	0.00338571	2.98	0.144773	0.278184	133/857
GO:0051893	BP	regulation of focal adhesion assembly	2/198	0.010101	64/18903	0.00338571	2.98	0.144773	0.278184	7422/6281
GO:0071384	BP	cellular response to corticosteroid stimulus	2/198	0.010101	64/18903	0.00338571	2.98	0.144773	0.278184	54541/54206
GO:0090109	BP	regulation of cell-substrate junction assembly	2/198	0.010101	64/18903	0.00338571	2.98	0.144773	0.278184	7422/6281
GO:0000054	BP	ribosomal subunit export from nucleus	1/198	0.00505051	15/18903	0.000793525	6.36	0.146155	0.278184	4869
GO:0000463	BP	maturation of LSU-rRNA from tricistronic rRNA transcript (SSU-rRNA, 5.8S rRNA, LSU-rRNA)	1/198	0.00505051	15/18903	0.000793525	6.36	0.146155	0.278184	11224
GO:0001787	BP	natural killer cell proliferation	1/198	0.00505051	15/18903	0.000793525	6.36	0.146155	0.278184	3133
GO:0001977	BP	renal system process involved in regulation of blood volume	1/198	0.00505051	15/18903	0.000793525	6.36	0.146155	0.278184	1535
GO:0002031	BP	G protein-coupled receptor internalization	1/198	0.00505051	15/18903	0.000793525	6.36	0.146155	0.278184	133
GO:0002517	BP	T cell tolerance induction	1/198	0.00505051	15/18903	0.000793525	6.36	0.146155	0.278184	3106
GO:0002679	BP	respiratory burst involved in defense response	1/198	0.00505051	15/18903	0.000793525	6.36	0.146155	0.278184	6223
GO:0002836	BP	positive regulation of response to tumor cell	1/198	0.00505051	15/18903	0.000793525	6.36	0.146155	0.278184	3123
GO:0002839	BP	positive regulation of immune response to tumor cell	1/198	0.00505051	15/18903	0.000793525	6.36	0.146155	0.278184	3123
GO:0006206	BP	pyrimidine nucleobase metabolic process	1/198	0.00505051	15/18903	0.000793525	6.36	0.146155	0.278184	1890
GO:0010273	BP	detoxification of copper ion	1/198	0.00505051	15/18903	0.000793525	6.36	0.146155	0.278184	4504
GO:0010832	BP	negative regulation of myotube differentiation	1/198	0.00505051	15/18903	0.000793525	6.36	0.146155	0.278184	79365
GO:0010889	BP	regulation of sequestering of triglyceride	1/198	0.00505051	15/18903	0.000793525	6.36	0.146155	0.278184	123
GO:0014857	BP	regulation of skeletal muscle cell proliferation	1/198	0.00505051	15/18903	0.000793525	6.36	0.146155	0.278184	858
GO:0032352	BP	positive regulation of hormone metabolic process	1/198	0.00505051	15/18903	0.000793525	6.36	0.146155	0.278184	133
GO:0032897	BP	negative regulation of viral transcription	1/198	0.00505051	15/18903	0.000793525	6.36	0.146155	0.278184	10410
GO:0033599	BP	regulation of mammary gland epithelial cell proliferation	1/198	0.00505051	15/18903	0.000793525	6.36	0.146155	0.278184	595
GO:0033750	BP	ribosome localization	1/198	0.00505051	15/18903	0.000793525	6.36	0.146155	0.278184	4869
GO:0038166	BP	angiotensin-activated signaling pathway	1/198	0.00505051	15/18903	0.000793525	6.36	0.146155	0.278184	857
GO:0042532	BP	negative regulation of tyrosine phosphorylation of STAT protein	1/198	0.00505051	15/18903	0.000793525	6.36	0.146155	0.278184	857
GO:0043129	BP	surfactant homeostasis	1/198	0.00505051	15/18903	0.000793525	6.36	0.146155	0.278184	7422
GO:0060099	BP	regulation of phagocytosis, engulfment	1/198	0.00505051	15/18903	0.000793525	6.36	0.146155	0.278184	718
GO:0060211	BP	regulation of nuclear-transcribed mRNA poly(A) tail shortening	1/198	0.00505051	15/18903	0.000793525	6.36	0.146155	0.278184	26986
GO:0061744	BP	motor behavior	1/198	0.00505051	15/18903	0.000793525	6.36	0.146155	0.278184	113246
GO:0070207	BP	protein homotrimerization	1/198	0.00505051	15/18903	0.000793525	6.36	0.146155	0.278184	4282
GO:0072075	BP	metanephric mesenchyme development	1/198	0.00505051	15/18903	0.000793525	6.36	0.146155	0.278184	4609
GO:0097212	BP	lysosomal membrane organization	1/198	0.00505051	15/18903	0.000793525	6.36	0.146155	0.278184	4504
GO:1900102	BP	negative regulation of endoplasmic reticulum unfolded protein response	1/198	0.00505051	15/18903	0.000793525	6.36	0.146155	0.278184	23645
GO:1900153	BP	positive regulation of nuclear-transcribed mRNA catabolic process, deadenylation-dependent decay	1/198	0.00505051	15/18903	0.000793525	6.36	0.146155	0.278184	26986
GO:1900426	BP	positive regulation of defense response to bacterium	1/198	0.00505051	15/18903	0.000793525	6.36	0.146155	0.278184	1535
GO:1901722	BP	regulation of cell proliferation involved in kidney development	1/198	0.00505051	15/18903	0.000793525	6.36	0.146155	0.278184	4609
GO:1902902	BP	negative regulation of autophagosome assembly	1/198	0.00505051	15/18903	0.000793525	6.36	0.146155	0.278184	26471
GO:1905153	BP	regulation of membrane invagination	1/198	0.00505051	15/18903	0.000793525	6.36	0.146155	0.278184	718
GO:1990169	BP	stress response to copper ion	1/198	0.00505051	15/18903	0.000793525	6.36	0.146155	0.278184	4504
GO:2001279	BP	regulation of unsaturated fatty acid biosynthetic process	1/198	0.00505051	15/18903	0.000793525	6.36	0.146155	0.278184	972
GO:0061136	BP	regulation of proteasomal protein catabolic process	4/198	0.020202	194/18903	0.0102629	1.97	0.14684	0.27904	857/6135/26471/1191
GO:1901991	BP	negative regulation of mitotic cell cycle phase transition	4/198	0.020202	194/18903	0.0102629	1.97	0.14684	0.27904	595/1026/2273/1843
GO:0043010	BP	camera-type eye development	6/198	0.030303	340/18903	0.0179866	1.68	0.147776	0.280271	7431/7422/468/5204/113246/1410
GO:0050730	BP	regulation of peptidyl-tyrosine phosphorylation	5/198	0.0252525	266/18903	0.0140718	1.79	0.147842	0.280271	7422/857/972/4282/54206
GO:0051091	BP	positive regulation of DNA-binding transcription factor activity	5/198	0.0252525	266/18903	0.0140718	1.79	0.147842	0.280271	7422/857/6188/4869/1191
GO:0032507	BP	maintenance of protein location in cell	2/198	0.010101	65/18903	0.00343861	2.94	0.148392	0.280641	9168/857
GO:0060760	BP	positive regulation of response to cytokine stimulus	2/198	0.010101	65/18903	0.00343861	2.94	0.148392	0.280641	7852/972
GO:2000272	BP	negative regulation of signaling receptor activity	2/198	0.010101	65/18903	0.00343861	2.94	0.148392	0.280641	4061/54206
GO:0001838	BP	embryonic epithelial tube formation	3/198	0.0151515	127/18903	0.00671851	2.26	0.148544	0.280705	133/6201/79191
GO:0030098	BP	lymphocyte differentiation	7/198	0.0353535	419/18903	0.0221658	1.59	0.151673	0.286038	3956/567/972/3123/3659/7412/1316
GO:0060675	BP	ureteric bud morphogenesis	2/198	0.010101	66/18903	0.00349151	2.89	0.15203	0.286038	7422/4609
GO:1902750	BP	negative regulation of cell cycle G2/M phase transition	2/198	0.010101	66/18903	0.00349151	2.89	0.15203	0.286038	1026/2273
GO:1903051	BP	negative regulation of proteolysis involved in protein catabolic process	2/198	0.010101	66/18903	0.00349151	2.89	0.15203	0.286038	6135/6201
GO:0032868	BP	response to insulin	5/198	0.0252525	269/18903	0.0142305	1.77	0.152754	0.286038	133/858/5315/5919/54206
GO:0048593	BP	camera-type eye morphogenesis	3/198	0.0151515	129/18903	0.00682431	2.22	0.153491	0.286038	7422/468/113246
GO:0003018	BP	vascular process in circulatory system	5/198	0.0252525	270/18903	0.0142834	1.77	0.154406	0.286038	133/7422/857/6648/81539
GO:0002695	BP	negative regulation of leukocyte activation	4/198	0.020202	198/18903	0.0104745	1.93	0.154621	0.286038	972/3123/1051/3659
GO:0071248	BP	cellular response to metal ion	4/198	0.020202	198/18903	0.0104745	1.93	0.154621	0.286038	567/468/664/4504
GO:0000478	BP	endonucleolytic cleavage involved in rRNA processing	1/198	0.00505051	16/18903	0.000846426	5.97	0.155106	0.286038	6227
GO:0000479	BP	endonucleolytic cleavage of tricistronic rRNA transcript (SSU-rRNA, 5.8S rRNA, LSU-rRNA)	1/198	0.00505051	16/18903	0.000846426	5.97	0.155106	0.286038	6227
GO:0002730	BP	regulation of dendritic cell cytokine production	1/198	0.00505051	16/18903	0.000846426	5.97	0.155106	0.286038	684
GO:0006620	BP	post-translational protein targeting to endoplasmic reticulum membrane	1/198	0.00505051	16/18903	0.000846426	5.97	0.155106	0.286038	23480
GO:0006825	BP	copper ion transport	1/198	0.00505051	16/18903	0.000846426	5.97	0.155106	0.286038	1356
GO:0009263	BP	deoxyribonucleotide biosynthetic process	1/198	0.00505051	16/18903	0.000846426	5.97	0.155106	0.286038	2987
GO:0009265	BP	2'-deoxyribonucleotide biosynthetic process	1/198	0.00505051	16/18903	0.000846426	5.97	0.155106	0.286038	2987
GO:0014819	BP	regulation of skeletal muscle contraction	1/198	0.00505051	16/18903	0.000846426	5.97	0.155106	0.286038	113246
GO:0015671	BP	oxygen transport	1/198	0.00505051	16/18903	0.000846426	5.97	0.155106	0.286038	4609
GO:0032095	BP	regulation of response to food	1/198	0.00505051	16/18903	0.000846426	5.97	0.155106	0.286038	4504
GO:0033275	BP	actin-myosin filament sliding	1/198	0.00505051	16/18903	0.000846426	5.97	0.155106	0.286038	7168
GO:0042448	BP	progesterone metabolic process	1/198	0.00505051	16/18903	0.000846426	5.97	0.155106	0.286038	133
GO:0046184	BP	aldehyde biosynthetic process	1/198	0.00505051	16/18903	0.000846426	5.97	0.155106	0.286038	7167
GO:0046385	BP	deoxyribose phosphate biosynthetic process	1/198	0.00505051	16/18903	0.000846426	5.97	0.155106	0.286038	2987
GO:0050862	BP	positive regulation of T cell receptor signaling pathway	1/198	0.00505051	16/18903	0.000846426	5.97	0.155106	0.286038	6188
GO:0050965	BP	detection of temperature stimulus involved in sensory perception of pain	1/198	0.00505051	16/18903	0.000846426	5.97	0.155106	0.286038	7852
GO:0051447	BP	negative regulation of meiotic cell cycle	1/198	0.00505051	16/18903	0.000846426	5.97	0.155106	0.286038	1843
GO:0060841	BP	venous blood vessel development	1/198	0.00505051	16/18903	0.000846426	5.97	0.155106	0.286038	7422
GO:0061684	BP	chaperone-mediated autophagy	1/198	0.00505051	16/18903	0.000846426	5.97	0.155106	0.286038	1191
GO:1990403	BP	embryonic brain development	1/198	0.00505051	16/18903	0.000846426	5.97	0.155106	0.286038	6134
GO:2000232	BP	regulation of rRNA processing	1/198	0.00505051	16/18903	0.000846426	5.97	0.155106	0.286038	51504
GO:2001212	BP	regulation of vasculogenesis	1/198	0.00505051	16/18903	0.000846426	5.97	0.155106	0.286038	133
GO:0009620	BP	response to fungus	2/198	0.010101	67/18903	0.00354441	2.85	0.155685	0.286438	2597/5919
GO:0015909	BP	long-chain fatty acid transport	2/198	0.010101	67/18903	0.00354441	2.85	0.155685	0.286438	123/4282
GO:0072171	BP	mesonephric tubule morphogenesis	2/198	0.010101	67/18903	0.00354441	2.85	0.155685	0.286438	7422/4609
GO:1990266	BP	neutrophil migration	3/198	0.0151515	130/18903	0.00687722	2.2	0.155984	0.286766	7130/972/5479
GO:0045670	BP	regulation of osteoclast differentiation	2/198	0.010101	68/18903	0.00359731	2.81	0.159356	0.292512	7130/1051
GO:0070936	BP	protein K48-linked ubiquitination	2/198	0.010101	68/18903	0.00359731	2.81	0.159356	0.292512	7322/3429
GO:0061180	BP	mammary gland epithelium development	2/198	0.010101	69/18903	0.00365021	2.77	0.163044	0.293694	595/1051
GO:0150116	BP	regulation of cell-substrate junction organization	2/198	0.010101	69/18903	0.00365021	2.77	0.163044	0.293694	7422/6281
GO:0001101	BP	response to acid chemical	3/198	0.0151515	133/18903	0.00703592	2.15	0.163537	0.293694	7422/1535/1051
GO:0002091	BP	negative regulation of receptor internalization	1/198	0.00505051	17/18903	0.000899328	5.62	0.163963	0.293694	302
GO:0002371	BP	dendritic cell cytokine production	1/198	0.00505051	17/18903	0.000899328	5.62	0.163963	0.293694	684
GO:0006089	BP	lactate metabolic process	1/198	0.00505051	17/18903	0.000899328	5.62	0.163963	0.293694	3939
GO:0006857	BP	oligopeptide transport	1/198	0.00505051	17/18903	0.000899328	5.62	0.163963	0.293694	4257
GO:0007000	BP	nucleolus organization	1/198	0.00505051	17/18903	0.000899328	5.62	0.163963	0.293694	6223
GO:0007379	BP	segment specification	1/198	0.00505051	17/18903	0.000899328	5.62	0.163963	0.293694	79191
GO:0009151	BP	purine deoxyribonucleotide metabolic process	1/198	0.00505051	17/18903	0.000899328	5.62	0.163963	0.293694	2987
GO:0010224	BP	response to UV-B	1/198	0.00505051	17/18903	0.000899328	5.62	0.163963	0.293694	1026
GO:0010566	BP	regulation of ketone biosynthetic process	1/198	0.00505051	17/18903	0.000899328	5.62	0.163963	0.293694	133
GO:0017014	BP	protein nitrosylation	1/198	0.00505051	17/18903	0.000899328	5.62	0.163963	0.293694	2597
GO:0018119	BP	peptidyl-cysteine S-nitrosylation	1/198	0.00505051	17/18903	0.000899328	5.62	0.163963	0.293694	2597
GO:0030949	BP	positive regulation of vascular endothelial growth factor receptor signaling pathway	1/198	0.00505051	17/18903	0.000899328	5.62	0.163963	0.293694	4504
GO:0032328	BP	alanine transport	1/198	0.00505051	17/18903	0.000899328	5.62	0.163963	0.293694	81539
GO:0033194	BP	response to hydroperoxide	1/198	0.00505051	17/18903	0.000899328	5.62	0.163963	0.293694	4257
GO:0034134	BP	toll-like receptor 2 signaling pathway	1/198	0.00505051	17/18903	0.000899328	5.62	0.163963	0.293694	1535
GO:0036166	BP	phenotypic switching	1/198	0.00505051	17/18903	0.000899328	5.62	0.163963	0.293694	6648
GO:0045019	BP	negative regulation of nitric oxide biosynthetic process	1/198	0.00505051	17/18903	0.000899328	5.62	0.163963	0.293694	857
GO:0048875	BP	chemical homeostasis within a tissue	1/198	0.00505051	17/18903	0.000899328	5.62	0.163963	0.293694	7422
GO:0051412	BP	response to corticosterone	1/198	0.00505051	17/18903	0.000899328	5.62	0.163963	0.293694	595
GO:0051969	BP	regulation of transmission of nerve impulse	1/198	0.00505051	17/18903	0.000899328	5.62	0.163963	0.293694	1890
GO:0060192	BP	negative regulation of lipase activity	1/198	0.00505051	17/18903	0.000899328	5.62	0.163963	0.293694	51129
GO:0071732	BP	cellular response to nitric oxide	1/198	0.00505051	17/18903	0.000899328	5.62	0.163963	0.293694	4504
GO:0090083	BP	regulation of inclusion body assembly	1/198	0.00505051	17/18903	0.000899328	5.62	0.163963	0.293694	1191
GO:0090399	BP	replicative senescence	1/198	0.00505051	17/18903	0.000899328	5.62	0.163963	0.293694	1026
GO:0090594	BP	inflammatory response to wounding	1/198	0.00505051	17/18903	0.000899328	5.62	0.163963	0.293694	7076
GO:0090713	BP	immunological memory process	1/198	0.00505051	17/18903	0.000899328	5.62	0.163963	0.293694	3123
GO:1901550	BP	regulation of endothelial cell development	1/198	0.00505051	17/18903	0.000899328	5.62	0.163963	0.293694	7422
GO:1903140	BP	regulation of establishment of endothelial barrier	1/198	0.00505051	17/18903	0.000899328	5.62	0.163963	0.293694	7422
GO:1904406	BP	negative regulation of nitric oxide metabolic process	1/198	0.00505051	17/18903	0.000899328	5.62	0.163963	0.293694	857
GO:0006612	BP	protein targeting to membrane	3/198	0.0151515	134/18903	0.00708882	2.14	0.166079	0.296887	23480/4666/6746
GO:1901888	BP	regulation of cell junction assembly	4/198	0.020202	204/18903	0.0107919	1.87	0.166576	0.296887	7422/857/6281/79191
GO:0032722	BP	positive regulation of chemokine production	2/198	0.010101	70/18903	0.00370312	2.73	0.166747	0.296887	972/4282
GO:0042130	BP	negative regulation of T cell proliferation	2/198	0.010101	70/18903	0.00370312	2.73	0.166747	0.296887	3123/1051
GO:0043489	BP	RNA stabilization	2/198	0.010101	70/18903	0.00370312	2.73	0.166747	0.296887	8531/26986
GO:0043627	BP	response to estrogen	2/198	0.010101	70/18903	0.00370312	2.73	0.166747	0.296887	857/595
GO:1901016	BP	regulation of potassium ion transmembrane transporter activity	2/198	0.010101	70/18903	0.00370312	2.73	0.166747	0.296887	857/2273
GO:1902373	BP	negative regulation of mRNA catabolic process	2/198	0.010101	70/18903	0.00370312	2.73	0.166747	0.296887	8531/26986
GO:0015918	BP	sterol transport	3/198	0.0151515	135/18903	0.00714172	2.12	0.168633	0.297702	857/302/1191
GO:0002548	BP	monocyte chemotaxis	2/198	0.010101	71/18903	0.00375602	2.69	0.170465	0.297702	6223/1843
GO:0032922	BP	circadian regulation of gene expression	2/198	0.010101	71/18903	0.00375602	2.69	0.170465	0.297702	79365/468
GO:0070527	BP	platelet aggregation	2/198	0.010101	71/18903	0.00375602	2.69	0.170465	0.297702	1192/3315
GO:0071674	BP	mononuclear cell migration	4/198	0.020202	206/18903	0.0108977	1.85	0.170633	0.297702	7852/6223/5919/1843
GO:0007498	BP	mesoderm development	3/198	0.0151515	136/18903	0.00719463	2.11	0.171198	0.297702	7422/6169/79191
GO:0010565	BP	regulation of cellular ketone metabolic process	3/198	0.0151515	136/18903	0.00719463	2.11	0.171198	0.297702	133/857/972
GO:0071333	BP	cellular response to glucose stimulus	3/198	0.0151515	136/18903	0.00719463	2.11	0.171198	0.297702	3123/1535/9324
GO:1903052	BP	positive regulation of proteolysis involved in protein catabolic process	3/198	0.0151515	136/18903	0.00719463	2.11	0.171198	0.297702	857/26471/1191
GO:0034284	BP	response to monosaccharide	4/198	0.020202	207/18903	0.0109506	1.84	0.172674	0.297702	3123/1535/6648/9324
GO:0001696	BP	gastric acid secretion	1/198	0.00505051	18/18903	0.00095223	5.3	0.172728	0.297702	29887
GO:0002830	BP	positive regulation of type 2 immune response	1/198	0.00505051	18/18903	0.00095223	5.3	0.172728	0.297702	972
GO:0006595	BP	polyamine metabolic process	1/198	0.00505051	18/18903	0.00095223	5.3	0.172728	0.297702	4837
GO:0006957	BP	complement activation, alternative pathway	1/198	0.00505051	18/18903	0.00095223	5.3	0.172728	0.297702	718
GO:0006977	BP	DNA damage response, signal transduction by p53 class mediator resulting in cell cycle arrest	1/198	0.00505051	18/18903	0.00095223	5.3	0.172728	0.297702	1026
GO:0006978	BP	DNA damage response, signal transduction by p53 class mediator resulting in transcription of p21 class mediator	1/198	0.00505051	18/18903	0.00095223	5.3	0.172728	0.297702	1026
GO:0009125	BP	nucleoside monophosphate catabolic process	1/198	0.00505051	18/18903	0.00095223	5.3	0.172728	0.297702	1890
GO:0010522	BP	regulation of calcium ion transport into cytosol	1/198	0.00505051	18/18903	0.00095223	5.3	0.172728	0.297702	857
GO:0010612	BP	regulation of cardiac muscle adaptation	1/198	0.00505051	18/18903	0.00095223	5.3	0.172728	0.297702	54206
GO:0010958	BP	regulation of amino acid import across plasma membrane	1/198	0.00505051	18/18903	0.00095223	5.3	0.172728	0.297702	81539
GO:0030730	BP	sequestering of triglyceride	1/198	0.00505051	18/18903	0.00095223	5.3	0.172728	0.297702	123
GO:0032310	BP	prostaglandin secretion	1/198	0.00505051	18/18903	0.00095223	5.3	0.172728	0.297702	4282
GO:0032769	BP	negative regulation of monooxygenase activity	1/198	0.00505051	18/18903	0.00095223	5.3	0.172728	0.297702	857
GO:0033033	BP	negative regulation of myeloid cell apoptotic process	1/198	0.00505051	18/18903	0.00095223	5.3	0.172728	0.297702	4282
GO:0034138	BP	toll-like receptor 3 signaling pathway	1/198	0.00505051	18/18903	0.00095223	5.3	0.172728	0.297702	857
GO:0035234	BP	ectopic germ cell programmed cell death	1/198	0.00505051	18/18903	0.00095223	5.3	0.172728	0.297702	8531
GO:0035970	BP	peptidyl-threonine dephosphorylation	1/198	0.00505051	18/18903	0.00095223	5.3	0.172728	0.297702	1843
GO:0036035	BP	osteoclast development	1/198	0.00505051	18/18903	0.00095223	5.3	0.172728	0.297702	302
GO:0043117	BP	positive regulation of vascular permeability	1/198	0.00505051	18/18903	0.00095223	5.3	0.172728	0.297702	7422
GO:0044320	BP	cellular response to leptin stimulus	1/198	0.00505051	18/18903	0.00095223	5.3	0.172728	0.297702	4504
GO:0045722	BP	positive regulation of gluconeogenesis	1/198	0.00505051	18/18903	0.00095223	5.3	0.172728	0.297702	4837
GO:0048569	BP	post-embryonic animal organ development	1/198	0.00505051	18/18903	0.00095223	5.3	0.172728	0.297702	7422
GO:0051782	BP	negative regulation of cell division	1/198	0.00505051	18/18903	0.00095223	5.3	0.172728	0.297702	4609
GO:0060263	BP	regulation of respiratory burst	1/198	0.00505051	18/18903	0.00095223	5.3	0.172728	0.297702	6223
GO:0060644	BP	mammary gland epithelial cell differentiation	1/198	0.00505051	18/18903	0.00095223	5.3	0.172728	0.297702	1051
GO:0061687	BP	detoxification of inorganic compound	1/198	0.00505051	18/18903	0.00095223	5.3	0.172728	0.297702	4504
GO:0071360	BP	cellular response to exogenous dsRNA	1/198	0.00505051	18/18903	0.00095223	5.3	0.172728	0.297702	857
GO:0086103	BP	G protein-coupled receptor signaling pathway involved in heart process	1/198	0.00505051	18/18903	0.00095223	5.3	0.172728	0.297702	857
GO:0090190	BP	positive regulation of branching involved in ureteric bud morphogenesis	1/198	0.00505051	18/18903	0.00095223	5.3	0.172728	0.297702	7422
GO:0150078	BP	positive regulation of neuroinflammatory response	1/198	0.00505051	18/18903	0.00095223	5.3	0.172728	0.297702	26471
GO:1902570	BP	protein localization to nucleolus	1/198	0.00505051	18/18903	0.00095223	5.3	0.172728	0.297702	4869
GO:1903242	BP	regulation of cardiac muscle hypertrophy in response to stress	1/198	0.00505051	18/18903	0.00095223	5.3	0.172728	0.297702	54206
GO:1903789	BP	regulation of amino acid transmembrane transport	1/198	0.00505051	18/18903	0.00095223	5.3	0.172728	0.297702	81539
GO:2000811	BP	negative regulation of anoikis	1/198	0.00505051	18/18903	0.00095223	5.3	0.172728	0.297702	857
GO:1904019	BP	epithelial cell apoptotic process	3/198	0.0151515	137/18903	0.00724753	2.09	0.173774	0.299288	51129/26471/3875
GO:0045600	BP	positive regulation of fat cell differentiation	2/198	0.010101	72/18903	0.00380892	2.65	0.174196	0.299796	1051/5919
GO:0030705	BP	cytoskeleton-dependent intracellular transport	4/198	0.020202	208/18903	0.0110035	1.84	0.174724	0.30027	203068/7846/10376/3315
GO:0032869	BP	cellular response to insulin stimulus	4/198	0.020202	208/18903	0.0110035	1.84	0.174724	0.30027	858/5315/5919/54206
GO:0071331	BP	cellular response to hexose stimulus	3/198	0.0151515	138/18903	0.00730043	2.08	0.176362	0.302865	3123/1535/9324
GO:2000113	BP	negative regulation of cellular macromolecule biosynthetic process	5/198	0.0252525	283/18903	0.0149712	1.69	0.176544	0.302958	2597/468/6188/26986/23521
GO:0019362	BP	pyridine nucleotide metabolic process	2/198	0.010101	73/18903	0.00386182	2.62	0.177941	0.303456	4837/5223
GO:0045665	BP	negative regulation of neuron differentiation	2/198	0.010101	73/18903	0.00386182	2.62	0.177941	0.303456	567/79191
GO:0046496	BP	nicotinamide nucleotide metabolic process	2/198	0.010101	73/18903	0.00386182	2.62	0.177941	0.303456	4837/5223
GO:0150076	BP	neuroinflammatory response	2/198	0.010101	73/18903	0.00386182	2.62	0.177941	0.303456	26471/1191
GO:0050852	BP	T cell receptor signaling pathway	3/198	0.0151515	139/18903	0.00735333	2.06	0.17896	0.303456	3105/3123/6188
GO:0072175	BP	epithelial tube formation	3/198	0.0151515	139/18903	0.00735333	2.06	0.17896	0.303456	133/6201/79191
GO:1903008	BP	organelle disassembly	3/198	0.0151515	139/18903	0.00735333	2.06	0.17896	0.303456	123/664/665
GO:0042176	BP	regulation of protein catabolic process	6/198	0.030303	361/18903	0.0190975	1.59	0.17899	0.303456	857/7076/6135/26471/302/1191
GO:0006816	BP	calcium ion transport	7/198	0.0353535	440/18903	0.0232767	1.52	0.179952	0.303456	8996/7852/857/1535/7178/6236/302
GO:0009612	BP	response to mechanical stimulus	4/198	0.020202	211/18903	0.0111622	1.81	0.180924	0.303456	7852/664/1535/3659
GO:0042594	BP	response to starvation	4/198	0.020202	211/18903	0.0111622	1.81	0.180924	0.303456	133/123/468/1026
GO:0002544	BP	chronic inflammatory response	1/198	0.00505051	19/18903	0.00100513	5.02	0.181401	0.303456	7412
GO:0006098	BP	pentose-phosphate shunt	1/198	0.00505051	19/18903	0.00100513	5.02	0.181401	0.303456	5223
GO:0009223	BP	pyrimidine deoxyribonucleotide catabolic process	1/198	0.00505051	19/18903	0.00100513	5.02	0.181401	0.303456	1890
GO:0010663	BP	positive regulation of striated muscle cell apoptotic process	1/198	0.00505051	19/18903	0.00100513	5.02	0.181401	0.303456	664
GO:0010666	BP	positive regulation of cardiac muscle cell apoptotic process	1/198	0.00505051	19/18903	0.00100513	5.02	0.181401	0.303456	664
GO:0010738	BP	regulation of protein kinase A signaling	1/198	0.00505051	19/18903	0.00100513	5.02	0.181401	0.303456	4282
GO:0010759	BP	positive regulation of macrophage chemotaxis	1/198	0.00505051	19/18903	0.00100513	5.02	0.181401	0.303456	5919
GO:0010801	BP	negative regulation of peptidyl-threonine phosphorylation	1/198	0.00505051	19/18903	0.00100513	5.02	0.181401	0.303456	54541
GO:0032026	BP	response to magnesium ion	1/198	0.00505051	19/18903	0.00100513	5.02	0.181401	0.303456	595
GO:0032930	BP	positive regulation of superoxide anion generation	1/198	0.00505051	19/18903	0.00100513	5.02	0.181401	0.303456	1535
GO:0042772	BP	DNA damage response, signal transduction resulting in transcription	1/198	0.00505051	19/18903	0.00100513	5.02	0.181401	0.303456	1026
GO:0043628	BP	small regulatory ncRNA 3'-end processing	1/198	0.00505051	19/18903	0.00100513	5.02	0.181401	0.303456	6227
GO:0045603	BP	positive regulation of endothelial cell differentiation	1/198	0.00505051	19/18903	0.00100513	5.02	0.181401	0.303456	694
GO:0046782	BP	regulation of viral transcription	1/198	0.00505051	19/18903	0.00100513	5.02	0.181401	0.303456	10410
GO:0050961	BP	detection of temperature stimulus involved in sensory perception	1/198	0.00505051	19/18903	0.00100513	5.02	0.181401	0.303456	7852
GO:0051152	BP	positive regulation of smooth muscle cell differentiation	1/198	0.00505051	19/18903	0.00100513	5.02	0.181401	0.303456	6648
GO:0060977	BP	coronary vasculature morphogenesis	1/198	0.00505051	19/18903	0.00100513	5.02	0.181401	0.303456	7422
GO:0072074	BP	kidney mesenchyme development	1/198	0.00505051	19/18903	0.00100513	5.02	0.181401	0.303456	4609
GO:0090036	BP	regulation of protein kinase C signaling	1/198	0.00505051	19/18903	0.00100513	5.02	0.181401	0.303456	7422
GO:0097284	BP	hepatocyte apoptotic process	1/198	0.00505051	19/18903	0.00100513	5.02	0.181401	0.303456	3875
GO:0097501	BP	stress response to metal ion	1/198	0.00505051	19/18903	0.00100513	5.02	0.181401	0.303456	4504
GO:1902170	BP	cellular response to reactive nitrogen species	1/198	0.00505051	19/18903	0.00100513	5.02	0.181401	0.303456	4504
GO:2000434	BP	regulation of protein neddylation	1/198	0.00505051	19/18903	0.00100513	5.02	0.181401	0.303456	6135
GO:2000774	BP	positive regulation of cellular senescence	1/198	0.00505051	19/18903	0.00100513	5.02	0.181401	0.303456	567
GO:0060048	BP	cardiac muscle contraction	3/198	0.0151515	140/18903	0.00740623	2.05	0.181569	0.303456	7852/857/7168
GO:0071326	BP	cellular response to monosaccharide stimulus	3/198	0.0151515	140/18903	0.00740623	2.05	0.181569	0.303456	3123/1535/9324
GO:0002381	BP	immunoglobulin production involved in immunoglobulin-mediated immune response	2/198	0.010101	74/18903	0.00391472	2.58	0.181698	0.303458	567/3123
GO:0016051	BP	carbohydrate biosynthetic process	4/198	0.020202	212/18903	0.0112152	1.8	0.183007	0.30543	4837/468/7167/5230
GO:0001889	BP	liver development	3/198	0.0151515	141/18903	0.00745913	2.03	0.184188	0.306537	595/1051/6648
GO:0007093	BP	mitotic cell cycle checkpoint signaling	3/198	0.0151515	141/18903	0.00745913	2.03	0.184188	0.306537	595/1026/1843
GO:0032434	BP	regulation of proteasomal ubiquitin-dependent protein catabolic process	3/198	0.0151515	141/18903	0.00745913	2.03	0.184188	0.306537	857/6135/1191
GO:0090090	BP	negative regulation of canonical Wnt signaling pathway	3/198	0.0151515	141/18903	0.00745913	2.03	0.184188	0.306537	857/5204/3487
GO:0002064	BP	epithelial cell development	4/198	0.020202	213/18903	0.0112681	1.79	0.185098	0.307586	7852/7431/7422/468
GO:0032890	BP	regulation of organic acid transport	2/198	0.010101	75/18903	0.00396762	2.55	0.185466	0.307586	4282/81539
GO:0043536	BP	positive regulation of blood vessel endothelial cell migration	2/198	0.010101	75/18903	0.00396762	2.55	0.185466	0.307586	7422/3315
GO:0045661	BP	regulation of myoblast differentiation	2/198	0.010101	75/18903	0.00396762	2.55	0.185466	0.307586	3486/694
GO:0060337	BP	type I interferon signaling pathway	2/198	0.010101	75/18903	0.00396762	2.55	0.185466	0.307586	3429/10410
GO:0000086	BP	G2/M transition of mitotic cell cycle	3/198	0.0151515	142/18903	0.00751204	2.02	0.186817	0.309177	595/1026/2273
GO:0010977	BP	negative regulation of neuron projection development	3/198	0.0151515	142/18903	0.00751204	2.02	0.186817	0.309177	7431/567/4504
GO:0038061	BP	NIK/NF-kappaB signaling	3/198	0.0151515	142/18903	0.00751204	2.02	0.186817	0.309177	8996/330/6188
GO:0008016	BP	regulation of heart contraction	4/198	0.020202	214/18903	0.011321	1.78	0.187197	0.30959	133/857/79191/7168
GO:0010822	BP	positive regulation of mitochondrion organization	2/198	0.010101	76/18903	0.00402053	2.51	0.189247	0.309665	9141/664
GO:0002577	BP	regulation of antigen processing and presentation	1/198	0.00505051	20/18903	0.00105803	4.77	0.189985	0.309665	972
GO:0002643	BP	regulation of tolerance induction	1/198	0.00505051	20/18903	0.00105803	4.77	0.189985	0.309665	3106
GO:0002837	BP	regulation of immune response to tumor cell	1/198	0.00505051	20/18903	0.00105803	4.77	0.189985	0.309665	3123
GO:0006071	BP	glycerol metabolic process	1/198	0.00505051	20/18903	0.00105803	4.77	0.189985	0.309665	7167
GO:0006700	BP	C21-steroid hormone biosynthetic process	1/198	0.00505051	20/18903	0.00105803	4.77	0.189985	0.309665	133
GO:0014856	BP	skeletal muscle cell proliferation	1/198	0.00505051	20/18903	0.00105803	4.77	0.189985	0.309665	858
GO:0015732	BP	prostaglandin transport	1/198	0.00505051	20/18903	0.00105803	4.77	0.189985	0.309665	4282
GO:0030011	BP	maintenance of cell polarity	1/198	0.00505051	20/18903	0.00105803	4.77	0.189985	0.309665	9124
GO:0032495	BP	response to muramyl dipeptide	1/198	0.00505051	20/18903	0.00105803	4.77	0.189985	0.309665	7431
GO:0032793	BP	positive regulation of CREB transcription factor activity	1/198	0.00505051	20/18903	0.00105803	4.77	0.189985	0.309665	7422
GO:0039535	BP	regulation of RIG-I signaling pathway	1/198	0.00505051	20/18903	0.00105803	4.77	0.189985	0.309665	330
GO:0042474	BP	middle ear morphogenesis	1/198	0.00505051	20/18903	0.00105803	4.77	0.189985	0.309665	6169
GO:0043691	BP	reverse cholesterol transport	1/198	0.00505051	20/18903	0.00105803	4.77	0.189985	0.309665	1191
GO:0051004	BP	regulation of lipoprotein lipase activity	1/198	0.00505051	20/18903	0.00105803	4.77	0.189985	0.309665	51129
GO:0071243	BP	cellular response to arsenic-containing substance	1/198	0.00505051	20/18903	0.00105803	4.77	0.189985	0.309665	468
GO:0072079	BP	nephron tubule formation	1/198	0.00505051	20/18903	0.00105803	4.77	0.189985	0.309665	79191
GO:0097709	BP	connective tissue replacement	1/198	0.00505051	20/18903	0.00105803	4.77	0.189985	0.309665	7076
GO:1900221	BP	regulation of amyloid-beta clearance	1/198	0.00505051	20/18903	0.00105803	4.77	0.189985	0.309665	1191
GO:1902004	BP	positive regulation of amyloid-beta formation	1/198	0.00505051	20/18903	0.00105803	4.77	0.189985	0.309665	1191
GO:1904292	BP	regulation of ERAD pathway	1/198	0.00505051	20/18903	0.00105803	4.77	0.189985	0.309665	857
GO:0010508	BP	positive regulation of autophagy	3/198	0.0151515	144/18903	0.00761784	1.99	0.192104	0.312691	26353/664/665
GO:0061008	BP	hepaticobiliary system development	3/198	0.0151515	144/18903	0.00761784	1.99	0.192104	0.312691	595/1051/6648
GO:0048568	BP	embryonic organ development	7/198	0.0353535	449/18903	0.0237528	1.49	0.192715	0.313349	133/7422/6169/468/6134/1051/5919
GO:0009123	BP	nucleoside monophosphate metabolic process	2/198	0.010101	77/18903	0.00407343	2.48	0.193037	0.313349	1890/2987
GO:0071357	BP	cellular response to type I interferon	2/198	0.010101	77/18903	0.00407343	2.48	0.193037	0.313349	3429/10410
GO:1901616	BP	organic hydroxy compound catabolic process	2/198	0.010101	77/18903	0.00407343	2.48	0.193037	0.313349	7167/4504
GO:0051146	BP	striated muscle cell differentiation	5/198	0.0252525	293/18903	0.0155002	1.63	0.194347	0.31526	7422/858/79365/79191/7168
GO:0051098	BP	regulation of binding	6/198	0.030303	372/18903	0.0196794	1.54	0.196327	0.315487	857/567/6281/6135/302/1026
GO:0061045	BP	negative regulation of wound healing	2/198	0.010101	78/18903	0.00412633	2.45	0.196838	0.315487	302/7035
GO:0070373	BP	negative regulation of ERK1 and ERK2 cascade	2/198	0.010101	78/18903	0.00412633	2.45	0.196838	0.315487	10318/54206
GO:0070972	BP	protein localization to endoplasmic reticulum	2/198	0.010101	78/18903	0.00412633	2.45	0.196838	0.315487	23480/23645
GO:1903533	BP	regulation of protein targeting	2/198	0.010101	78/18903	0.00412633	2.45	0.196838	0.315487	9141/665
GO:0072073	BP	kidney epithelium development	3/198	0.0151515	146/18903	0.00772364	1.96	0.197429	0.315487	7422/4609/79191
GO:0002029	BP	desensitization of G protein-coupled receptor signaling pathway	1/198	0.00505051	21/18903	0.00111093	4.55	0.198478	0.315487	133
GO:0002089	BP	lens morphogenesis in camera-type eye	1/198	0.00505051	21/18903	0.00111093	4.55	0.198478	0.315487	468
GO:0002834	BP	regulation of response to tumor cell	1/198	0.00505051	21/18903	0.00111093	4.55	0.198478	0.315487	3123
GO:0003085	BP	negative regulation of systemic arterial blood pressure	1/198	0.00505051	21/18903	0.00111093	4.55	0.198478	0.315487	6648
GO:0007252	BP	I-kappaB phosphorylation	1/198	0.00505051	21/18903	0.00111093	4.55	0.198478	0.315487	10549
GO:0009067	BP	aspartate family amino acid biosynthetic process	1/198	0.00505051	21/18903	0.00111093	4.55	0.198478	0.315487	5352
GO:0022401	BP	negative adaptation of signaling pathway	1/198	0.00505051	21/18903	0.00111093	4.55	0.198478	0.315487	133
GO:0031338	BP	regulation of vesicle fusion	1/198	0.00505051	21/18903	0.00111093	4.55	0.198478	0.315487	302
GO:0032305	BP	positive regulation of icosanoid secretion	1/198	0.00505051	21/18903	0.00111093	4.55	0.198478	0.315487	4282
GO:0032616	BP	interleukin-13 production	1/198	0.00505051	21/18903	0.00111093	4.55	0.198478	0.315487	3133
GO:0032656	BP	regulation of interleukin-13 production	1/198	0.00505051	21/18903	0.00111093	4.55	0.198478	0.315487	3133
GO:0032986	BP	protein-DNA complex disassembly	1/198	0.00505051	21/18903	0.00111093	4.55	0.198478	0.315487	4609
GO:0035902	BP	response to immobilization stress	1/198	0.00505051	21/18903	0.00111093	4.55	0.198478	0.315487	6648
GO:0044090	BP	positive regulation of vacuole organization	1/198	0.00505051	21/18903	0.00111093	4.55	0.198478	0.315487	302
GO:0060353	BP	regulation of cell adhesion molecule production	1/198	0.00505051	21/18903	0.00111093	4.55	0.198478	0.315487	857
GO:0071731	BP	response to nitric oxide	1/198	0.00505051	21/18903	0.00111093	4.55	0.198478	0.315487	4504
GO:0090141	BP	positive regulation of mitochondrial fission	1/198	0.00505051	21/18903	0.00111093	4.55	0.198478	0.315487	664
GO:0090189	BP	regulation of branching involved in ureteric bud morphogenesis	1/198	0.00505051	21/18903	0.00111093	4.55	0.198478	0.315487	7422
GO:0090231	BP	regulation of spindle checkpoint	1/198	0.00505051	21/18903	0.00111093	4.55	0.198478	0.315487	1843
GO:0090266	BP	regulation of mitotic cell cycle spindle assembly checkpoint	1/198	0.00505051	21/18903	0.00111093	4.55	0.198478	0.315487	1843
GO:1903204	BP	negative regulation of oxidative stress-induced neuron death	1/198	0.00505051	21/18903	0.00111093	4.55	0.198478	0.315487	468
GO:1903504	BP	regulation of mitotic spindle checkpoint	1/198	0.00505051	21/18903	0.00111093	4.55	0.198478	0.315487	1843
GO:1903817	BP	negative regulation of voltage-gated potassium channel activity	1/198	0.00505051	21/18903	0.00111093	4.55	0.198478	0.315487	857
GO:2000047	BP	regulation of cell-cell adhesion mediated by cadherin	1/198	0.00505051	21/18903	0.00111093	4.55	0.198478	0.315487	7422
GO:0042886	BP	amide transport	5/198	0.0252525	296/18903	0.0156589	1.61	0.199809	0.316799	6892/972/3123/9324/4257
GO:0007015	BP	actin filament organization	7/198	0.0353535	454/18903	0.0240174	1.47	0.19996	0.316799	9168/9124/226/6281/7168/800/388
GO:0051090	BP	regulation of DNA-binding transcription factor activity	7/198	0.0353535	454/18903	0.0240174	1.47	0.19996	0.316799	7422/857/307/6188/4869/26471/1191
GO:0035296	BP	regulation of tube diameter	3/198	0.0151515	147/18903	0.00777654	1.95	0.200105	0.316799	133/857/6648
GO:0045598	BP	regulation of fat cell differentiation	3/198	0.0151515	147/18903	0.00777654	1.95	0.200105	0.316799	1051/5919/6648
GO:0097746	BP	blood vessel diameter maintenance	3/198	0.0151515	147/18903	0.00777654	1.95	0.200105	0.316799	133/857/6648
GO:0008652	BP	cellular amino acid biosynthetic process	2/198	0.010101	79/18903	0.00417923	2.42	0.200647	0.317234	5352/81539
GO:0072524	BP	pyridine-containing compound metabolic process	2/198	0.010101	79/18903	0.00417923	2.42	0.200647	0.317234	4837/5223
GO:0050866	BP	negative regulation of cell activation	4/198	0.020202	221/18903	0.0116913	1.73	0.2021	0.319317	972/3123/1051/3659
GO:0035150	BP	regulation of tube size	3/198	0.0151515	148/18903	0.00782945	1.94	0.20279	0.320195	133/857/6648
GO:0048193	BP	Golgi vesicle transport	5/198	0.0252525	298/18903	0.0157647	1.6	0.203479	0.320261	6892/10960/10791/57222/3875
GO:0071222	BP	cellular response to lipopolysaccharide	4/198	0.020202	222/18903	0.0117442	1.72	0.204257	0.320261	7431/10318/1051/4282
GO:0001895	BP	retina homeostasis	2/198	0.010101	80/18903	0.00423213	2.39	0.204466	0.320261	567/3315
GO:0071230	BP	cellular response to amino acid stimulus	2/198	0.010101	80/18903	0.00423213	2.39	0.204466	0.320261	1535/1051
GO:0006401	BP	RNA catabolic process	5/198	0.0252525	299/18903	0.0158176	1.6	0.205322	0.320261	7431/8531/8635/4869/26986
GO:0070374	BP	positive regulation of ERK1 and ERK2 cascade	4/198	0.020202	223/18903	0.0117971	1.71	0.206422	0.320261	972/3123/4282/4504
GO:0001919	BP	regulation of receptor recycling	1/198	0.00505051	22/18903	0.00116384	4.34	0.206883	0.320261	302
GO:0006244	BP	pyrimidine nucleotide catabolic process	1/198	0.00505051	22/18903	0.00116384	4.34	0.206883	0.320261	1890
GO:0006740	BP	NADPH regeneration	1/198	0.00505051	22/18903	0.00116384	4.34	0.206883	0.320261	5223
GO:0006907	BP	pinocytosis	1/198	0.00505051	22/18903	0.00116384	4.34	0.206883	0.320261	857
GO:0007398	BP	ectoderm development	1/198	0.00505051	22/18903	0.00116384	4.34	0.206883	0.320261	7178
GO:0009129	BP	pyrimidine nucleoside monophosphate metabolic process	1/198	0.00505051	22/18903	0.00116384	4.34	0.206883	0.320261	1890
GO:0010988	BP	regulation of low-density lipoprotein particle clearance	1/198	0.00505051	22/18903	0.00116384	4.34	0.206883	0.320261	302
GO:0015669	BP	gas transport	1/198	0.00505051	22/18903	0.00116384	4.34	0.206883	0.320261	4609
GO:0019400	BP	alditol metabolic process	1/198	0.00505051	22/18903	0.00116384	4.34	0.206883	0.320261	7167
GO:0030449	BP	regulation of complement activation	1/198	0.00505051	22/18903	0.00116384	4.34	0.206883	0.320261	718
GO:0030728	BP	ovulation	1/198	0.00505051	22/18903	0.00116384	4.34	0.206883	0.320261	7130
GO:0031290	BP	retinal ganglion cell axon guidance	1/198	0.00505051	22/18903	0.00116384	4.34	0.206883	0.320261	7422
GO:0032303	BP	regulation of icosanoid secretion	1/198	0.00505051	22/18903	0.00116384	4.34	0.206883	0.320261	4282
GO:0032516	BP	positive regulation of phosphoprotein phosphatase activity	1/198	0.00505051	22/18903	0.00116384	4.34	0.206883	0.320261	23645
GO:0032928	BP	regulation of superoxide anion generation	1/198	0.00505051	22/18903	0.00116384	4.34	0.206883	0.320261	1535
GO:0035584	BP	calcium-mediated signaling using intracellular calcium source	1/198	0.00505051	22/18903	0.00116384	4.34	0.206883	0.320261	7412
GO:0035809	BP	regulation of urine volume	1/198	0.00505051	22/18903	0.00116384	4.34	0.206883	0.320261	133
GO:0045061	BP	thymic T cell selection	1/198	0.00505051	22/18903	0.00116384	4.34	0.206883	0.320261	972
GO:0060713	BP	labyrinthine layer morphogenesis	1/198	0.00505051	22/18903	0.00116384	4.34	0.206883	0.320261	133
GO:0072111	BP	cell proliferation involved in kidney development	1/198	0.00505051	22/18903	0.00116384	4.34	0.206883	0.320261	4609
GO:0072574	BP	hepatocyte proliferation	1/198	0.00505051	22/18903	0.00116384	4.34	0.206883	0.320261	1051
GO:0072575	BP	epithelial cell proliferation involved in liver morphogenesis	1/198	0.00505051	22/18903	0.00116384	4.34	0.206883	0.320261	1051
GO:1900424	BP	regulation of defense response to bacterium	1/198	0.00505051	22/18903	0.00116384	4.34	0.206883	0.320261	1535
GO:1903589	BP	positive regulation of blood vessel endothelial cell proliferation involved in sprouting angiogenesis	1/198	0.00505051	22/18903	0.00116384	4.34	0.206883	0.320261	7422
GO:0032371	BP	regulation of sterol transport	2/198	0.010101	81/18903	0.00428503	2.36	0.208292	0.321812	857/302
GO:0032374	BP	regulation of cholesterol transport	2/198	0.010101	81/18903	0.00428503	2.36	0.208292	0.321812	857/302
GO:0044773	BP	mitotic DNA damage checkpoint signaling	2/198	0.010101	81/18903	0.00428503	2.36	0.208292	0.321812	595/1026
GO:0097191	BP	extrinsic apoptotic signaling pathway	4/198	0.020202	224/18903	0.01185	1.7	0.208593	0.322067	8996/857/3429/3875
GO:0010770	BP	positive regulation of cell morphogenesis involved in differentiation	2/198	0.010101	82/18903	0.00433794	2.33	0.212126	0.326884	5034/6281
GO:0048708	BP	astrocyte differentiation	2/198	0.010101	82/18903	0.00433794	2.33	0.212126	0.326884	7431/4504
GO:1902369	BP	negative regulation of RNA catabolic process	2/198	0.010101	82/18903	0.00433794	2.33	0.212126	0.326884	8531/26986
GO:0046777	BP	protein autophosphorylation	4/198	0.020202	226/18903	0.0119558	1.69	0.212955	0.326947	7422/857/1195/54206
GO:0030183	BP	B cell differentiation	3/198	0.0151515	152/18903	0.00804105	1.88	0.213611	0.326947	3956/7412/1316
GO:0071322	BP	cellular response to carbohydrate stimulus	3/198	0.0151515	152/18903	0.00804105	1.88	0.213611	0.326947	3123/1535/9324
GO:0072006	BP	nephron development	3/198	0.0151515	152/18903	0.00804105	1.88	0.213611	0.326947	7422/4609/79191
GO:0051047	BP	positive regulation of secretion	5/198	0.0252525	304/18903	0.0160821	1.57	0.214623	0.326947	3123/1535/6281/4282/302
GO:0002053	BP	positive regulation of mesenchymal cell proliferation	1/198	0.00505051	23/18903	0.00121674	4.15	0.2152	0.326947	4609
GO:0002082	BP	regulation of oxidative phosphorylation	1/198	0.00505051	23/18903	0.00121674	4.15	0.2152	0.326947	26471
GO:0010866	BP	regulation of triglyceride biosynthetic process	1/198	0.00505051	23/18903	0.00121674	4.15	0.2152	0.326947	718
GO:0010893	BP	positive regulation of steroid biosynthetic process	1/198	0.00505051	23/18903	0.00121674	4.15	0.2152	0.326947	133
GO:0023058	BP	adaptation of signaling pathway	1/198	0.00505051	23/18903	0.00121674	4.15	0.2152	0.326947	133
GO:0031065	BP	positive regulation of histone deacetylation	1/198	0.00505051	23/18903	0.00121674	4.15	0.2152	0.326947	7422
GO:0045591	BP	positive regulation of regulatory T cell differentiation	1/198	0.00505051	23/18903	0.00121674	4.15	0.2152	0.326947	3123
GO:0045723	BP	positive regulation of fatty acid biosynthetic process	1/198	0.00505051	23/18903	0.00121674	4.15	0.2152	0.326947	972
GO:0046599	BP	regulation of centriole replication	1/198	0.00505051	23/18903	0.00121674	4.15	0.2152	0.326947	4869
GO:0048025	BP	negative regulation of mRNA splicing, via spliceosome	1/198	0.00505051	23/18903	0.00121674	4.15	0.2152	0.326947	4869
GO:0051131	BP	chaperone-mediated protein complex assembly	1/198	0.00505051	23/18903	0.00121674	4.15	0.2152	0.326947	1191
GO:0060965	BP	negative regulation of miRNA-mediated gene silencing	1/198	0.00505051	23/18903	0.00121674	4.15	0.2152	0.326947	283131
GO:0061760	BP	antifungal innate immune response	1/198	0.00505051	23/18903	0.00121674	4.15	0.2152	0.326947	5919
GO:0072576	BP	liver morphogenesis	1/198	0.00505051	23/18903	0.00121674	4.15	0.2152	0.326947	1051
GO:0150146	BP	cell junction disassembly	1/198	0.00505051	23/18903	0.00121674	4.15	0.2152	0.326947	718
GO:1903861	BP	positive regulation of dendrite extension	1/198	0.00505051	23/18903	0.00121674	4.15	0.2152	0.326947	7852
GO:2001169	BP	regulation of ATP biosynthetic process	1/198	0.00505051	23/18903	0.00121674	4.15	0.2152	0.326947	2023
GO:0006900	BP	vesicle budding from membrane	2/198	0.010101	83/18903	0.00439084	2.3	0.215967	0.327274	6281/302
GO:0034340	BP	response to type I interferon	2/198	0.010101	83/18903	0.00439084	2.3	0.215967	0.327274	3429/10410
GO:0042310	BP	vasoconstriction	2/198	0.010101	83/18903	0.00439084	2.3	0.215967	0.327274	133/857
GO:0061515	BP	myeloid cell development	2/198	0.010101	83/18903	0.00439084	2.3	0.215967	0.327274	1051/302
GO:0016331	BP	morphogenesis of embryonic epithelium	3/198	0.0151515	153/18903	0.00809395	1.87	0.216336	0.327415	133/6201/79191
GO:0048284	BP	organelle fusion	3/198	0.0151515	153/18903	0.00809395	1.87	0.216336	0.327415	858/664/302
GO:0044282	BP	small molecule catabolic process	6/198	0.030303	385/18903	0.0203671	1.49	0.217591	0.329104	5214/7167/5315/5230/2023/4504
GO:0007584	BP	response to nutrient	3/198	0.0151515	154/18903	0.00814685	1.86	0.219069	0.330495	595/7412/6648
GO:0071241	BP	cellular response to inorganic substance	4/198	0.020202	229/18903	0.0121145	1.67	0.219546	0.330495	567/468/664/4504
GO:0071902	BP	positive regulation of protein serine/threonine kinase activity	4/198	0.020202	229/18903	0.0121145	1.67	0.219546	0.330495	7422/595/6188/4282
GO:0051899	BP	membrane depolarization	2/198	0.010101	84/18903	0.00444374	2.27	0.219814	0.330495	857/2273
GO:0010720	BP	positive regulation of cell development	5/198	0.0252525	307/18903	0.0162408	1.55	0.220268	0.330495	7852/7422/5034/6281/4673
GO:0010594	BP	regulation of endothelial cell migration	4/198	0.020202	230/18903	0.0121674	1.66	0.221755	0.330495	7422/6678/3315/388
GO:0032368	BP	regulation of lipid transport	3/198	0.0151515	155/18903	0.00819976	1.85	0.221808	0.330495	857/4282/302
GO:0050871	BP	positive regulation of B cell activation	3/198	0.0151515	155/18903	0.00819976	1.85	0.221808	0.330495	972/4282/1026
GO:0008380	BP	RNA splicing	7/198	0.0353535	469/18903	0.0248109	1.42	0.222315	0.330495	8996/5935/4869/6207/26986/1195/57018
GO:0001654	BP	eye development	6/198	0.030303	388/18903	0.0205258	1.48	0.222608	0.330495	7431/7422/468/5204/113246/1410
GO:0002922	BP	positive regulation of humoral immune response	1/198	0.00505051	24/18903	0.00126964	3.98	0.223431	0.330495	718
GO:0006213	BP	pyrimidine nucleoside metabolic process	1/198	0.00505051	24/18903	0.00126964	3.98	0.223431	0.330495	1890
GO:0010623	BP	programmed cell death involved in cell development	1/198	0.00505051	24/18903	0.00126964	3.98	0.223431	0.330495	8531
GO:0016048	BP	detection of temperature stimulus	1/198	0.00505051	24/18903	0.00126964	3.98	0.223431	0.330495	7852
GO:0022010	BP	central nervous system myelination	1/198	0.00505051	24/18903	0.00126964	3.98	0.223431	0.330495	1191
GO:0032291	BP	axon ensheathment in central nervous system	1/198	0.00505051	24/18903	0.00126964	3.98	0.223431	0.330495	1191
GO:0035458	BP	cellular response to interferon-beta	1/198	0.00505051	24/18903	0.00126964	3.98	0.223431	0.330495	3659
GO:0036120	BP	cellular response to platelet-derived growth factor stimulus	1/198	0.00505051	24/18903	0.00126964	3.98	0.223431	0.330495	54206
GO:0036303	BP	lymph vessel morphogenesis	1/198	0.00505051	24/18903	0.00126964	3.98	0.223431	0.330495	7422
GO:0039531	BP	regulation of viral-induced cytoplasmic pattern recognition receptor signaling pathway	1/198	0.00505051	24/18903	0.00126964	3.98	0.223431	0.330495	330
GO:0048011	BP	neurotrophin TRK receptor signaling pathway	1/198	0.00505051	24/18903	0.00126964	3.98	0.223431	0.330495	54541
GO:0051043	BP	regulation of membrane protein ectodomain proteolysis	1/198	0.00505051	24/18903	0.00126964	3.98	0.223431	0.330495	7076
GO:0060149	BP	negative regulation of post-transcriptional gene silencing	1/198	0.00505051	24/18903	0.00126964	3.98	0.223431	0.330495	283131
GO:0060352	BP	cell adhesion molecule production	1/198	0.00505051	24/18903	0.00126964	3.98	0.223431	0.330495	857
GO:0060907	BP	positive regulation of macrophage cytokine production	1/198	0.00505051	24/18903	0.00126964	3.98	0.223431	0.330495	972
GO:0060967	BP	negative regulation of gene silencing by RNA	1/198	0.00505051	24/18903	0.00126964	3.98	0.223431	0.330495	283131
GO:0070233	BP	negative regulation of T cell apoptotic process	1/198	0.00505051	24/18903	0.00126964	3.98	0.223431	0.330495	1831
GO:0070841	BP	inclusion body assembly	1/198	0.00505051	24/18903	0.00126964	3.98	0.223431	0.330495	1191
GO:0070935	BP	3'-UTR-mediated mRNA stabilization	1/198	0.00505051	24/18903	0.00126964	3.98	0.223431	0.330495	8531
GO:0071294	BP	cellular response to zinc ion	1/198	0.00505051	24/18903	0.00126964	3.98	0.223431	0.330495	4504
GO:0071676	BP	negative regulation of mononuclear cell migration	1/198	0.00505051	24/18903	0.00126964	3.98	0.223431	0.330495	1843
GO:0120255	BP	olefinic compound biosynthetic process	1/198	0.00505051	24/18903	0.00126964	3.98	0.223431	0.330495	133
GO:1900369	BP	negative regulation of post-transcriptional gene silencing by RNA	1/198	0.00505051	24/18903	0.00126964	3.98	0.223431	0.330495	283131
GO:1901386	BP	negative regulation of voltage-gated calcium channel activity	1/198	0.00505051	24/18903	0.00126964	3.98	0.223431	0.330495	6236
GO:1990961	BP	xenobiotic detoxification by transmembrane export across the plasma membrane	1/198	0.00505051	24/18903	0.00126964	3.98	0.223431	0.330495	10786
GO:0044774	BP	mitotic DNA integrity checkpoint signaling	2/198	0.010101	85/18903	0.00449664	2.25	0.223667	0.330495	595/1026
GO:0048041	BP	focal adhesion assembly	2/198	0.010101	85/18903	0.00449664	2.25	0.223667	0.330495	7422/6281
GO:1903311	BP	regulation of mRNA metabolic process	5/198	0.0252525	309/18903	0.0163466	1.54	0.224056	0.330863	7431/8531/5935/4869/26986
GO:0033077	BP	T cell differentiation in thymus	2/198	0.010101	86/18903	0.00454954	2.22	0.227526	0.335045	567/972
GO:0033273	BP	response to vitamin	2/198	0.010101	86/18903	0.00454954	2.22	0.227526	0.335045	595/6648
GO:0045921	BP	positive regulation of exocytosis	2/198	0.010101	86/18903	0.00454954	2.22	0.227526	0.335045	6281/302
GO:0090502	BP	RNA phosphodiester bond hydrolysis, endonucleolytic	2/198	0.010101	86/18903	0.00454954	2.22	0.227526	0.335045	8635/6227
GO:0001678	BP	cellular glucose homeostasis	3/198	0.0151515	158/18903	0.00835846	1.81	0.230067	0.335045	3123/1535/9324
GO:0090101	BP	negative regulation of transmembrane receptor protein serine/threonine kinase signaling pathway	3/198	0.0151515	158/18903	0.00835846	1.81	0.230067	0.335045	7130/858/857
GO:0009743	BP	response to carbohydrate	4/198	0.020202	234/18903	0.012379	1.63	0.230651	0.335045	3123/1535/6648/9324
GO:0071219	BP	cellular response to molecule of bacterial origin	4/198	0.020202	234/18903	0.012379	1.63	0.230651	0.335045	7431/10318/1051/4282
GO:0001892	BP	embryonic placenta development	2/198	0.010101	87/18903	0.00460244	2.19	0.231389	0.335045	133/1051
GO:0010507	BP	negative regulation of autophagy	2/198	0.010101	87/18903	0.00460244	2.19	0.231389	0.335045	26471/4504
GO:0014910	BP	regulation of smooth muscle cell migration	2/198	0.010101	87/18903	0.00460244	2.19	0.231389	0.335045	3486/7168
GO:0050672	BP	negative regulation of lymphocyte proliferation	2/198	0.010101	87/18903	0.00460244	2.19	0.231389	0.335045	3123/1051
GO:0000466	BP	maturation of 5.8S rRNA from tricistronic rRNA transcript (SSU-rRNA, 5.8S rRNA, LSU-rRNA)	1/198	0.00505051	25/18903	0.00132254	3.82	0.231575	0.335045	6227
GO:0003071	BP	renal system process involved in regulation of systemic arterial blood pressure	1/198	0.00505051	25/18903	0.00132254	3.82	0.231575	0.335045	1535
GO:0003081	BP	regulation of systemic arterial blood pressure by renin-angiotensin	1/198	0.00505051	25/18903	0.00132254	3.82	0.231575	0.335045	1535
GO:0006541	BP	glutamine metabolic process	1/198	0.00505051	25/18903	0.00132254	3.82	0.231575	0.335045	81539
GO:0009162	BP	deoxyribonucleoside monophosphate metabolic process	1/198	0.00505051	25/18903	0.00132254	3.82	0.231575	0.335045	1890
GO:0009219	BP	pyrimidine deoxyribonucleotide metabolic process	1/198	0.00505051	25/18903	0.00132254	3.82	0.231575	0.335045	1890
GO:0032816	BP	positive regulation of natural killer cell activation	1/198	0.00505051	25/18903	0.00132254	3.82	0.231575	0.335045	3133
GO:0046885	BP	regulation of hormone biosynthetic process	1/198	0.00505051	25/18903	0.00132254	3.82	0.231575	0.335045	133
GO:0048714	BP	positive regulation of oligodendrocyte differentiation	1/198	0.00505051	25/18903	0.00132254	3.82	0.231575	0.335045	7852
GO:0050686	BP	negative regulation of mRNA processing	1/198	0.00505051	25/18903	0.00132254	3.82	0.231575	0.335045	4869
GO:0051560	BP	mitochondrial calcium ion homeostasis	1/198	0.00505051	25/18903	0.00132254	3.82	0.231575	0.335045	664
GO:0051788	BP	response to misfolded protein	1/198	0.00505051	25/18903	0.00132254	3.82	0.231575	0.335045	1191
GO:0060396	BP	growth hormone receptor signaling pathway	1/198	0.00505051	25/18903	0.00132254	3.82	0.231575	0.335045	23484
GO:0062149	BP	detection of stimulus involved in sensory perception of pain	1/198	0.00505051	25/18903	0.00132254	3.82	0.231575	0.335045	7852
GO:0070423	BP	nucleotide-binding oligomerization domain containing signaling pathway	1/198	0.00505051	25/18903	0.00132254	3.82	0.231575	0.335045	330
GO:0071378	BP	cellular response to growth hormone stimulus	1/198	0.00505051	25/18903	0.00132254	3.82	0.231575	0.335045	23484
GO:0090023	BP	positive regulation of neutrophil chemotaxis	1/198	0.00505051	25/18903	0.00132254	3.82	0.231575	0.335045	972
GO:1902993	BP	positive regulation of amyloid precursor protein catabolic process	1/198	0.00505051	25/18903	0.00132254	3.82	0.231575	0.335045	1191
GO:1905063	BP	regulation of vascular associated smooth muscle cell differentiation	1/198	0.00505051	25/18903	0.00132254	3.82	0.231575	0.335045	6648
GO:2000193	BP	positive regulation of fatty acid transport	1/198	0.00505051	25/18903	0.00132254	3.82	0.231575	0.335045	4282
GO:2000209	BP	regulation of anoikis	1/198	0.00505051	25/18903	0.00132254	3.82	0.231575	0.335045	857
GO:0018105	BP	peptidyl-serine phosphorylation	5/198	0.0252525	313/18903	0.0165582	1.53	0.231691	0.335045	7422/857/54541/1195/4282
GO:1904062	BP	regulation of cation transmembrane transport	6/198	0.030303	394/18903	0.0208433	1.45	0.232755	0.336081	857/967/1535/6236/2273/81539
GO:0035051	BP	cardiocyte differentiation	3/198	0.0151515	159/18903	0.00841136	1.8	0.232833	0.336081	7422/79191/7412
GO:0048592	BP	eye morphogenesis	3/198	0.0151515	159/18903	0.00841136	1.8	0.232833	0.336081	7422/468/113246
GO:0006112	BP	energy reserve metabolic process	2/198	0.010101	88/18903	0.00465535	2.17	0.235256	0.338684	4609/4504
GO:0032945	BP	negative regulation of mononuclear cell proliferation	2/198	0.010101	88/18903	0.00465535	2.17	0.235256	0.338684	3123/1051
GO:0046889	BP	positive regulation of lipid biosynthetic process	2/198	0.010101	88/18903	0.00465535	2.17	0.235256	0.338684	133/972
GO:0002274	BP	myeloid leukocyte activation	4/198	0.020202	237/18903	0.0125377	1.61	0.23738	0.338684	972/10397/4282/1191
GO:0001960	BP	negative regulation of cytokine-mediated signaling pathway	2/198	0.010101	89/18903	0.00470825	2.15	0.239127	0.338684	8996/857
GO:0032413	BP	negative regulation of ion transmembrane transporter activity	2/198	0.010101	89/18903	0.00470825	2.15	0.239127	0.338684	857/6236
GO:0045104	BP	intermediate filament cytoskeleton organization	2/198	0.010101	89/18903	0.00470825	2.15	0.239127	0.338684	7431/3875
GO:0048678	BP	response to axon injury	2/198	0.010101	89/18903	0.00470825	2.15	0.239127	0.338684	664/6648
GO:0016236	BP	macroautophagy	5/198	0.0252525	317/18903	0.0167698	1.51	0.239401	0.338684	2597/26353/664/26471/665
GO:0007160	BP	cell-matrix adhesion	4/198	0.020202	238/18903	0.0125906	1.6	0.239634	0.338684	7422/967/6281/7412
GO:0006706	BP	steroid catabolic process	1/198	0.00505051	26/18903	0.00137544	3.67	0.239635	0.338684	4504
GO:0009435	BP	NAD biosynthetic process	1/198	0.00505051	26/18903	0.00137544	3.67	0.239635	0.338684	4837
GO:0010259	BP	multicellular organism aging	1/198	0.00505051	26/18903	0.00137544	3.67	0.239635	0.338684	1410
GO:0030810	BP	positive regulation of nucleotide biosynthetic process	1/198	0.00505051	26/18903	0.00137544	3.67	0.239635	0.338684	2023
GO:0032515	BP	negative regulation of phosphoprotein phosphatase activity	1/198	0.00505051	26/18903	0.00137544	3.67	0.239635	0.338684	23645
GO:0035872	BP	nucleotide-binding domain, leucine rich repeat containing receptor signaling pathway	1/198	0.00505051	26/18903	0.00137544	3.67	0.239635	0.338684	330
GO:0036119	BP	response to platelet-derived growth factor	1/198	0.00505051	26/18903	0.00137544	3.67	0.239635	0.338684	54206
GO:0043931	BP	ossification involved in bone maturation	1/198	0.00505051	26/18903	0.00137544	3.67	0.239635	0.338684	29887
GO:0046426	BP	negative regulation of receptor signaling pathway via JAK-STAT	1/198	0.00505051	26/18903	0.00137544	3.67	0.239635	0.338684	857
GO:0048026	BP	positive regulation of mRNA splicing, via spliceosome	1/198	0.00505051	26/18903	0.00137544	3.67	0.239635	0.338684	5935
GO:0050857	BP	positive regulation of antigen receptor-mediated signaling pathway	1/198	0.00505051	26/18903	0.00137544	3.67	0.239635	0.338684	6188
GO:0050951	BP	sensory perception of temperature stimulus	1/198	0.00505051	26/18903	0.00137544	3.67	0.239635	0.338684	7852
GO:0051238	BP	sequestering of metal ion	1/198	0.00505051	26/18903	0.00137544	3.67	0.239635	0.338684	2495
GO:0051957	BP	positive regulation of amino acid transport	1/198	0.00505051	26/18903	0.00137544	3.67	0.239635	0.338684	81539
GO:0060333	BP	interferon-gamma-mediated signaling pathway	1/198	0.00505051	26/18903	0.00137544	3.67	0.239635	0.338684	3659
GO:0060384	BP	innervation	1/198	0.00505051	26/18903	0.00137544	3.67	0.239635	0.338684	7412
GO:0060561	BP	apoptotic process involved in morphogenesis	1/198	0.00505051	26/18903	0.00137544	3.67	0.239635	0.338684	1410
GO:0060669	BP	embryonic placenta morphogenesis	1/198	0.00505051	26/18903	0.00137544	3.67	0.239635	0.338684	133
GO:1900151	BP	regulation of nuclear-transcribed mRNA catabolic process, deadenylation-dependent decay	1/198	0.00505051	26/18903	0.00137544	3.67	0.239635	0.338684	26986
GO:1900373	BP	positive regulation of purine nucleotide biosynthetic process	1/198	0.00505051	26/18903	0.00137544	3.67	0.239635	0.338684	2023
GO:1903859	BP	regulation of dendrite extension	1/198	0.00505051	26/18903	0.00137544	3.67	0.239635	0.338684	7852
GO:1904753	BP	negative regulation of vascular associated smooth muscle cell migration	1/198	0.00505051	26/18903	0.00137544	3.67	0.239635	0.338684	7168
GO:1905048	BP	regulation of metallopeptidase activity	1/198	0.00505051	26/18903	0.00137544	3.67	0.239635	0.338684	7076
GO:1905523	BP	positive regulation of macrophage migration	1/198	0.00505051	26/18903	0.00137544	3.67	0.239635	0.338684	5919
GO:2000773	BP	negative regulation of cellular senescence	1/198	0.00505051	26/18903	0.00137544	3.67	0.239635	0.338684	4282
GO:0007034	BP	vacuolar transport	3/198	0.0151515	162/18903	0.00857007	1.77	0.241167	0.340485	23484/388/1191
GO:0010948	BP	negative regulation of cell cycle process	5/198	0.0252525	318/18903	0.0168227	1.5	0.241339	0.340485	595/4869/1026/2273/1843
GO:0030198	BP	extracellular matrix organization	5/198	0.0252525	318/18903	0.0168227	1.5	0.241339	0.340485	858/857/10549/7045/302
GO:0051403	BP	stress-activated MAPK cascade	4/198	0.020202	239/18903	0.0126435	1.6	0.241892	0.341062	7422/4609/1843/1410
GO:0045103	BP	intermediate filament-based process	2/198	0.010101	90/18903	0.00476115	2.12	0.243001	0.342219	7431/3875
GO:2000177	BP	regulation of neural precursor cell proliferation	2/198	0.010101	90/18903	0.00476115	2.12	0.243001	0.342219	7422/4673
GO:0043062	BP	extracellular structure organization	5/198	0.0252525	319/18903	0.0168756	1.5	0.243282	0.342411	858/857/10549/7045/302
GO:0051100	BP	negative regulation of binding	3/198	0.0151515	164/18903	0.00867587	1.75	0.24675	0.344011	857/567/1026
GO:1903351	BP	cellular response to dopamine	2/198	0.010101	91/18903	0.00481405	2.1	0.246878	0.344011	858/468
GO:0045229	BP	external encapsulating structure organization	5/198	0.0252525	321/18903	0.0169814	1.49	0.24718	0.344011	858/857/10549/7045/302
GO:0002407	BP	dendritic cell chemotaxis	1/198	0.00505051	27/18903	0.00142834	3.54	0.24761	0.344011	7852
GO:0010875	BP	positive regulation of cholesterol efflux	1/198	0.00505051	27/18903	0.00142834	3.54	0.24761	0.344011	857
GO:0031167	BP	rRNA methylation	1/198	0.00505051	27/18903	0.00142834	3.54	0.24761	0.344011	51504
GO:0031954	BP	positive regulation of protein autophosphorylation	1/198	0.00505051	27/18903	0.00142834	3.54	0.24761	0.344011	7422
GO:0032511	BP	late endosome to vacuole transport via multivesicular body sorting pathway	1/198	0.00505051	27/18903	0.00142834	3.54	0.24761	0.344011	23484
GO:0032967	BP	positive regulation of collagen biosynthetic process	1/198	0.00505051	27/18903	0.00142834	3.54	0.24761	0.344011	7431
GO:0035774	BP	positive regulation of insulin secretion involved in cellular response to glucose stimulus	1/198	0.00505051	27/18903	0.00142834	3.54	0.24761	0.344011	3123
GO:0039529	BP	RIG-I signaling pathway	1/198	0.00505051	27/18903	0.00142834	3.54	0.24761	0.344011	330
GO:0042059	BP	negative regulation of epidermal growth factor receptor signaling pathway	1/198	0.00505051	27/18903	0.00142834	3.54	0.24761	0.344011	54206
GO:0042730	BP	fibrinolysis	1/198	0.00505051	27/18903	0.00142834	3.54	0.24761	0.344011	302
GO:0045116	BP	protein neddylation	1/198	0.00505051	27/18903	0.00142834	3.54	0.24761	0.344011	6135
GO:0045745	BP	positive regulation of G protein-coupled receptor signaling pathway	1/198	0.00505051	27/18903	0.00142834	3.54	0.24761	0.344011	718
GO:0045954	BP	positive regulation of natural killer cell mediated cytotoxicity	1/198	0.00505051	27/18903	0.00142834	3.54	0.24761	0.344011	3133
GO:0046037	BP	GMP metabolic process	1/198	0.00505051	27/18903	0.00142834	3.54	0.24761	0.344011	2987
GO:0046174	BP	polyol catabolic process	1/198	0.00505051	27/18903	0.00142834	3.54	0.24761	0.344011	7167
GO:0046618	BP	xenobiotic export from cell	1/198	0.00505051	27/18903	0.00142834	3.54	0.24761	0.344011	10786
GO:0048641	BP	regulation of skeletal muscle tissue development	1/198	0.00505051	27/18903	0.00142834	3.54	0.24761	0.344011	8531
GO:0071280	BP	cellular response to copper ion	1/198	0.00505051	27/18903	0.00142834	3.54	0.24761	0.344011	4504
GO:1900746	BP	regulation of vascular endothelial growth factor signaling pathway	1/198	0.00505051	27/18903	0.00142834	3.54	0.24761	0.344011	967
GO:0001656	BP	metanephros development	2/198	0.010101	92/18903	0.00486695	2.08	0.250757	0.347644	4609/79191
GO:0001843	BP	neural tube closure	2/198	0.010101	92/18903	0.00486695	2.08	0.250757	0.347644	133/6201
GO:1903350	BP	response to dopamine	2/198	0.010101	92/18903	0.00486695	2.08	0.250757	0.347644	858/468
GO:0015849	BP	organic acid transport	5/198	0.0252525	324/18903	0.0171401	1.47	0.253058	0.347644	9123/123/2173/4282/81539
GO:0032970	BP	regulation of actin filament-based process	6/198	0.030303	406/18903	0.0214781	1.41	0.253471	0.347644	9168/857/6281/684/7168/388
GO:0000422	BP	autophagy of mitochondrion	2/198	0.010101	93/18903	0.00491985	2.05	0.254638	0.347644	664/665
GO:0007029	BP	endoplasmic reticulum organization	2/198	0.010101	93/18903	0.00491985	2.05	0.254638	0.347644	858/10960
GO:0022406	BP	membrane docking	2/198	0.010101	93/18903	0.00491985	2.05	0.254638	0.347644	858/7412
GO:0030516	BP	regulation of axon extension	2/198	0.010101	93/18903	0.00491985	2.05	0.254638	0.347644	7422/4504
GO:0045185	BP	maintenance of protein location	2/198	0.010101	93/18903	0.00491985	2.05	0.254638	0.347644	9168/857
GO:0051781	BP	positive regulation of cell division	2/198	0.010101	93/18903	0.00491985	2.05	0.254638	0.347644	7422/5228
GO:0060606	BP	tube closure	2/198	0.010101	93/18903	0.00491985	2.05	0.254638	0.347644	133/6201
GO:0061726	BP	mitochondrion disassembly	2/198	0.010101	93/18903	0.00491985	2.05	0.254638	0.347644	664/665
GO:0030307	BP	positive regulation of cell growth	3/198	0.0151515	167/18903	0.00883458	1.72	0.255162	0.347644	7852/7422/1535
GO:0043271	BP	negative regulation of ion transport	3/198	0.0151515	167/18903	0.00883458	1.72	0.255162	0.347644	857/468/6236
GO:0000469	BP	cleavage involved in rRNA processing	1/198	0.00505051	28/18903	0.00148125	3.41	0.255502	0.347644	6227
GO:0002052	BP	positive regulation of neuroblast proliferation	1/198	0.00505051	28/18903	0.00148125	3.41	0.255502	0.347644	7422
GO:0002227	BP	innate immune response in mucosa	1/198	0.00505051	28/18903	0.00148125	3.41	0.255502	0.347644	2197
GO:0006829	BP	zinc ion transport	1/198	0.00505051	28/18903	0.00148125	3.41	0.255502	0.347644	4504
GO:0007214	BP	gamma-aminobutyric acid signaling pathway	1/198	0.00505051	28/18903	0.00148125	3.41	0.255502	0.347644	468
GO:0010714	BP	positive regulation of collagen metabolic process	1/198	0.00505051	28/18903	0.00148125	3.41	0.255502	0.347644	7431
GO:0010971	BP	positive regulation of G2/M transition of mitotic cell cycle	1/198	0.00505051	28/18903	0.00148125	3.41	0.255502	0.347644	595
GO:0014072	BP	response to isoquinoline alkaloid	1/198	0.00505051	28/18903	0.00148125	3.41	0.255502	0.347644	7852
GO:0019359	BP	nicotinamide nucleotide biosynthetic process	1/198	0.00505051	28/18903	0.00148125	3.41	0.255502	0.347644	4837
GO:0019363	BP	pyridine nucleotide biosynthetic process	1/198	0.00505051	28/18903	0.00148125	3.41	0.255502	0.347644	4837
GO:0021952	BP	central nervous system projection neuron axonogenesis	1/198	0.00505051	28/18903	0.00148125	3.41	0.255502	0.347644	113246
GO:0031664	BP	regulation of lipopolysaccharide-mediated signaling pathway	1/198	0.00505051	28/18903	0.00148125	3.41	0.255502	0.347644	4282
GO:0032104	BP	regulation of response to extracellular stimulus	1/198	0.00505051	28/18903	0.00148125	3.41	0.255502	0.347644	4504
GO:0032107	BP	regulation of response to nutrient levels	1/198	0.00505051	28/18903	0.00148125	3.41	0.255502	0.347644	4504
GO:0032801	BP	receptor catabolic process	1/198	0.00505051	28/18903	0.00148125	3.41	0.255502	0.347644	302
GO:0034063	BP	stress granule assembly	1/198	0.00505051	28/18903	0.00148125	3.41	0.255502	0.347644	6228
GO:0043278	BP	response to morphine	1/198	0.00505051	28/18903	0.00148125	3.41	0.255502	0.347644	7852
GO:0044331	BP	cell-cell adhesion mediated by cadherin	1/198	0.00505051	28/18903	0.00148125	3.41	0.255502	0.347644	7422
GO:0051156	BP	glucose 6-phosphate metabolic process	1/198	0.00505051	28/18903	0.00148125	3.41	0.255502	0.347644	5223
GO:0071624	BP	positive regulation of granulocyte chemotaxis	1/198	0.00505051	28/18903	0.00148125	3.41	0.255502	0.347644	972
GO:1903959	BP	regulation of anion transmembrane transport	1/198	0.00505051	28/18903	0.00148125	3.41	0.255502	0.347644	81539
GO:0031098	BP	stress-activated protein kinase signaling cascade	4/198	0.020202	246/18903	0.0130138	1.55	0.257835	0.350617	7422/4609/1843/1410
GO:0032436	BP	positive regulation of proteasomal ubiquitin-dependent protein catabolic process	2/198	0.010101	94/18903	0.00497276	2.03	0.25852	0.350744	857/1191
GO:0051492	BP	regulation of stress fiber assembly	2/198	0.010101	94/18903	0.00497276	2.03	0.25852	0.350744	6281/7168
GO:0060761	BP	negative regulation of response to cytokine stimulus	2/198	0.010101	94/18903	0.00497276	2.03	0.25852	0.350744	8996/857
GO:1903035	BP	negative regulation of response to wounding	2/198	0.010101	94/18903	0.00497276	2.03	0.25852	0.350744	302/7035
GO:0006813	BP	potassium ion transport	4/198	0.020202	247/18903	0.0130667	1.55	0.26013	0.35102	857/967/468/2273
GO:0043254	BP	regulation of protein-containing complex assembly	6/198	0.030303	410/18903	0.0216897	1.4	0.26049	0.35102	9168/7422/6188/23521/1410/1191
GO:0007044	BP	cell-substrate junction assembly	2/198	0.010101	95/18903	0.00502566	2.01	0.262403	0.35102	7422/6281
GO:0014909	BP	smooth muscle cell migration	2/198	0.010101	95/18903	0.00502566	2.01	0.262403	0.35102	3486/7168
GO:0034109	BP	homotypic cell-cell adhesion	2/198	0.010101	95/18903	0.00502566	2.01	0.262403	0.35102	1192/3315
GO:0045638	BP	negative regulation of myeloid cell differentiation	2/198	0.010101	95/18903	0.00502566	2.01	0.262403	0.35102	7130/4609
GO:0006402	BP	mRNA catabolic process	4/198	0.020202	248/18903	0.0131196	1.54	0.262429	0.35102	7431/8531/4869/26986
GO:0003094	BP	glomerular filtration	1/198	0.00505051	29/18903	0.00153415	3.29	0.263312	0.35102	1535
GO:0006622	BP	protein targeting to lysosome	1/198	0.00505051	29/18903	0.00153415	3.29	0.263312	0.35102	1191
GO:0007263	BP	nitric oxide mediated signal transduction	1/198	0.00505051	29/18903	0.00153415	3.29	0.263312	0.35102	7422
GO:0008053	BP	mitochondrial fusion	1/198	0.00505051	29/18903	0.00153415	3.29	0.263312	0.35102	664
GO:0009264	BP	deoxyribonucleotide catabolic process	1/198	0.00505051	29/18903	0.00153415	3.29	0.263312	0.35102	1890
GO:0010804	BP	negative regulation of tumor necrosis factor-mediated signaling pathway	1/198	0.00505051	29/18903	0.00153415	3.29	0.263312	0.35102	8996
GO:0010955	BP	negative regulation of protein processing	1/198	0.00505051	29/18903	0.00153415	3.29	0.263312	0.35102	8996
GO:0018200	BP	peptidyl-glutamic acid modification	1/198	0.00505051	29/18903	0.00153415	3.29	0.263312	0.35102	79001
GO:0019076	BP	viral release from host cell	1/198	0.00505051	29/18903	0.00153415	3.29	0.263312	0.35102	858
GO:0022011	BP	myelination in peripheral nervous system	1/198	0.00505051	29/18903	0.00153415	3.29	0.263312	0.35102	10397
GO:0032292	BP	peripheral nervous system axon ensheathment	1/198	0.00505051	29/18903	0.00153415	3.29	0.263312	0.35102	10397
GO:0032367	BP	intracellular cholesterol transport	1/198	0.00505051	29/18903	0.00153415	3.29	0.263312	0.35102	302
GO:0035891	BP	exit from host cell	1/198	0.00505051	29/18903	0.00153415	3.29	0.263312	0.35102	858
GO:0042104	BP	positive regulation of activated T cell proliferation	1/198	0.00505051	29/18903	0.00153415	3.29	0.263312	0.35102	6188
GO:0044030	BP	regulation of DNA methylation	1/198	0.00505051	29/18903	0.00153415	3.29	0.263312	0.35102	4609
GO:0046386	BP	deoxyribose phosphate catabolic process	1/198	0.00505051	29/18903	0.00153415	3.29	0.263312	0.35102	1890
GO:0051873	BP	killing by host of symbiont cells	1/198	0.00505051	29/18903	0.00153415	3.29	0.263312	0.35102	2597
GO:0060402	BP	calcium ion transport into cytosol	1/198	0.00505051	29/18903	0.00153415	3.29	0.263312	0.35102	857
GO:0070977	BP	bone maturation	1/198	0.00505051	29/18903	0.00153415	3.29	0.263312	0.35102	29887
GO:0090025	BP	regulation of monocyte chemotaxis	1/198	0.00505051	29/18903	0.00153415	3.29	0.263312	0.35102	1843
GO:1901017	BP	negative regulation of potassium ion transmembrane transporter activity	1/198	0.00505051	29/18903	0.00153415	3.29	0.263312	0.35102	857
GO:1902430	BP	negative regulation of amyloid-beta formation	1/198	0.00505051	29/18903	0.00153415	3.29	0.263312	0.35102	1191
GO:1902547	BP	regulation of cellular response to vascular endothelial growth factor stimulus	1/198	0.00505051	29/18903	0.00153415	3.29	0.263312	0.35102	967
GO:1903318	BP	negative regulation of protein maturation	1/198	0.00505051	29/18903	0.00153415	3.29	0.263312	0.35102	8996
GO:0035637	BP	multicellular organismal signaling	3/198	0.0151515	170/18903	0.00899328	1.68	0.263615	0.351227	1890/857/79191
GO:0019217	BP	regulation of fatty acid metabolic process	2/198	0.010101	96/18903	0.00507856	1.99	0.266287	0.354189	857/972
GO:0061097	BP	regulation of protein tyrosine kinase activity	2/198	0.010101	96/18903	0.00507856	1.99	0.266287	0.354189	857/54206
GO:0070664	BP	negative regulation of leukocyte proliferation	2/198	0.010101	96/18903	0.00507856	1.99	0.266287	0.354189	3123/1051
GO:0000082	BP	G1/S transition of mitotic cell cycle	4/198	0.020202	250/18903	0.0132254	1.53	0.267039	0.354992	595/4609/1026/2273
GO:0044089	BP	positive regulation of cellular component biogenesis	7/198	0.0353535	498/18903	0.026345	1.34	0.267815	0.355823	7422/857/6188/6281/79191/7168/1191
GO:0018209	BP	peptidyl-serine modification	5/198	0.0252525	332/18903	0.0175633	1.44	0.268899	0.357064	7422/857/54541/1195/4282
GO:1990138	BP	neuron projection extension	3/198	0.0151515	172/18903	0.00909908	1.67	0.26927	0.357306	7852/7422/4504
GO:0001657	BP	ureteric bud development	2/198	0.010101	97/18903	0.00513146	1.97	0.27017	0.357306	7422/4609
GO:0006942	BP	regulation of striated muscle contraction	2/198	0.010101	97/18903	0.00513146	1.97	0.27017	0.357306	857/113246
GO:0043502	BP	regulation of muscle adaptation	2/198	0.010101	97/18903	0.00513146	1.97	0.27017	0.357306	8996/54206
GO:0015980	BP	energy derivation by oxidation of organic compounds	5/198	0.0252525	333/18903	0.0176163	1.43	0.270895	0.357306	664/4609/26471/6648/4504
GO:0007176	BP	regulation of epidermal growth factor-activated receptor activity	1/198	0.00505051	30/18903	0.00158705	3.18	0.27104	0.357306	54206
GO:0008209	BP	androgen metabolic process	1/198	0.00505051	30/18903	0.00158705	3.18	0.27104	0.357306	133
GO:0010464	BP	regulation of mesenchymal cell proliferation	1/198	0.00505051	30/18903	0.00158705	3.18	0.27104	0.357306	4609
GO:0045940	BP	positive regulation of steroid metabolic process	1/198	0.00505051	30/18903	0.00158705	3.18	0.27104	0.357306	133
GO:0050820	BP	positive regulation of coagulation	1/198	0.00505051	30/18903	0.00158705	3.18	0.27104	0.357306	79001
GO:0090140	BP	regulation of mitochondrial fission	1/198	0.00505051	30/18903	0.00158705	3.18	0.27104	0.357306	664
GO:1900101	BP	regulation of endoplasmic reticulum unfolded protein response	1/198	0.00505051	30/18903	0.00158705	3.18	0.27104	0.357306	23645
GO:1903203	BP	regulation of oxidative stress-induced neuron death	1/198	0.00505051	30/18903	0.00158705	3.18	0.27104	0.357306	468
GO:0014020	BP	primary neural tube formation	2/198	0.010101	98/18903	0.00518436	1.95	0.274053	0.360077	133/6201
GO:0032642	BP	regulation of chemokine production	2/198	0.010101	98/18903	0.00518436	1.95	0.274053	0.360077	972/4282
GO:0072163	BP	mesonephric epithelium development	2/198	0.010101	98/18903	0.00518436	1.95	0.274053	0.360077	7422/4609
GO:0072164	BP	mesonephric tubule development	2/198	0.010101	98/18903	0.00518436	1.95	0.274053	0.360077	7422/4609
GO:1990868	BP	response to chemokine	2/198	0.010101	98/18903	0.00518436	1.95	0.274053	0.360077	7852/1843
GO:1990869	BP	cellular response to chemokine	2/198	0.010101	98/18903	0.00518436	1.95	0.274053	0.360077	7852/1843
GO:0030178	BP	negative regulation of Wnt signaling pathway	3/198	0.0151515	174/18903	0.00920489	1.65	0.274938	0.36084	857/5204/3487
GO:0031214	BP	biomineral tissue development	3/198	0.0151515	174/18903	0.00920489	1.65	0.274938	0.36084	468/1051/29887
GO:0032386	BP	regulation of intracellular transport	5/198	0.0252525	336/18903	0.017775	1.42	0.276902	0.361164	9141/3429/302/665/1410
GO:0009267	BP	cellular response to starvation	3/198	0.0151515	175/18903	0.00925779	1.64	0.277778	0.361164	123/468/1026
GO:0030512	BP	negative regulation of transforming growth factor beta receptor signaling pathway	2/198	0.010101	99/18903	0.00523726	1.93	0.277935	0.361164	858/857
GO:0032602	BP	chemokine production	2/198	0.010101	99/18903	0.00523726	1.93	0.277935	0.361164	972/4282
GO:0032755	BP	positive regulation of interleukin-6 production	2/198	0.010101	99/18903	0.00523726	1.93	0.277935	0.361164	972/1535
GO:0000002	BP	mitochondrial genome maintenance	1/198	0.00505051	31/18903	0.00163995	3.08	0.278688	0.361164	1890
GO:0000413	BP	protein peptidyl-prolyl isomerization	1/198	0.00505051	31/18903	0.00163995	3.08	0.278688	0.361164	5479
GO:0001945	BP	lymph vessel development	1/198	0.00505051	31/18903	0.00163995	3.08	0.278688	0.361164	7422
GO:0002313	BP	mature B cell differentiation involved in immune response	1/198	0.00505051	31/18903	0.00163995	3.08	0.278688	0.361164	3956
GO:0003299	BP	muscle hypertrophy in response to stress	1/198	0.00505051	31/18903	0.00163995	3.08	0.278688	0.361164	54206
GO:0014887	BP	cardiac muscle adaptation	1/198	0.00505051	31/18903	0.00163995	3.08	0.278688	0.361164	54206
GO:0014898	BP	cardiac muscle hypertrophy in response to stress	1/198	0.00505051	31/18903	0.00163995	3.08	0.278688	0.361164	54206
GO:0021591	BP	ventricular system development	1/198	0.00505051	31/18903	0.00163995	3.08	0.278688	0.361164	113246
GO:0032148	BP	activation of protein kinase B activity	1/198	0.00505051	31/18903	0.00163995	3.08	0.278688	0.361164	4504
GO:0040018	BP	positive regulation of multicellular organism growth	1/198	0.00505051	31/18903	0.00163995	3.08	0.278688	0.361164	5479
GO:0045948	BP	positive regulation of translational initiation	1/198	0.00505051	31/18903	0.00163995	3.08	0.278688	0.361164	23645
GO:0072525	BP	pyridine-containing compound biosynthetic process	1/198	0.00505051	31/18903	0.00163995	3.08	0.278688	0.361164	4837
GO:0086011	BP	membrane repolarization during action potential	1/198	0.00505051	31/18903	0.00163995	3.08	0.278688	0.361164	857
GO:0097205	BP	renal filtration	1/198	0.00505051	31/18903	0.00163995	3.08	0.278688	0.361164	1535
GO:0098901	BP	regulation of cardiac muscle cell action potential	1/198	0.00505051	31/18903	0.00163995	3.08	0.278688	0.361164	857
GO:1900027	BP	regulation of ruffle assembly	1/198	0.00505051	31/18903	0.00163995	3.08	0.278688	0.361164	857
GO:1900745	BP	positive regulation of p38MAPK cascade	1/198	0.00505051	31/18903	0.00163995	3.08	0.278688	0.361164	7422
GO:1901185	BP	negative regulation of ERBB signaling pathway	1/198	0.00505051	31/18903	0.00163995	3.08	0.278688	0.361164	54206
GO:0090287	BP	regulation of cellular response to growth factor stimulus	5/198	0.0252525	338/18903	0.0178808	1.41	0.280922	0.363861	7130/858/857/967/4504
GO:0010769	BP	regulation of cell morphogenesis involved in differentiation	2/198	0.010101	100/18903	0.00529017	1.91	0.281816	0.36462	5034/6281
GO:0097306	BP	cellular response to alcohol	2/198	0.010101	100/18903	0.00529017	1.91	0.281816	0.36462	6175/6648
GO:0001764	BP	neuron migration	3/198	0.0151515	177/18903	0.00936359	1.62	0.283464	0.365775	7852/7422/54541
GO:0061337	BP	cardiac conduction	2/198	0.010101	101/18903	0.00534307	1.89	0.285695	0.365775	857/79191
GO:0150115	BP	cell-substrate junction organization	2/198	0.010101	101/18903	0.00534307	1.89	0.285695	0.365775	7422/6281
GO:1905477	BP	positive regulation of protein localization to membrane	2/198	0.010101	101/18903	0.00534307	1.89	0.285695	0.365775	7130/9141
GO:0002717	BP	positive regulation of natural killer cell mediated immunity	1/198	0.00505051	32/18903	0.00169285	2.98	0.286256	0.365775	3133
GO:0002862	BP	negative regulation of inflammatory response to antigenic stimulus	1/198	0.00505051	32/18903	0.00169285	2.98	0.286256	0.365775	3123
GO:0006613	BP	cotranslational protein targeting to membrane	1/198	0.00505051	32/18903	0.00169285	2.98	0.286256	0.365775	6746
GO:0006884	BP	cell volume homeostasis	1/198	0.00505051	32/18903	0.00169285	2.98	0.286256	0.365775	4869
GO:0010165	BP	response to X-ray	1/198	0.00505051	32/18903	0.00169285	2.98	0.286256	0.365775	595
GO:0014044	BP	Schwann cell development	1/198	0.00505051	32/18903	0.00169285	2.98	0.286256	0.365775	10397
GO:0031116	BP	positive regulation of microtubule polymerization	1/198	0.00505051	32/18903	0.00169285	2.98	0.286256	0.365775	6188
GO:0032366	BP	intracellular sterol transport	1/198	0.00505051	32/18903	0.00169285	2.98	0.286256	0.365775	302
GO:0034389	BP	lipid droplet organization	1/198	0.00505051	32/18903	0.00169285	2.98	0.286256	0.365775	123
GO:0045070	BP	positive regulation of viral genome replication	1/198	0.00505051	32/18903	0.00169285	2.98	0.286256	0.365775	26986
GO:0045671	BP	negative regulation of osteoclast differentiation	1/198	0.00505051	32/18903	0.00169285	2.98	0.286256	0.365775	7130
GO:0046685	BP	response to arsenic-containing substance	1/198	0.00505051	32/18903	0.00169285	2.98	0.286256	0.365775	468
GO:0046825	BP	regulation of protein export from nucleus	1/198	0.00505051	32/18903	0.00169285	2.98	0.286256	0.365775	3429
GO:0050482	BP	arachidonic acid secretion	1/198	0.00505051	32/18903	0.00169285	2.98	0.286256	0.365775	4282
GO:0051085	BP	chaperone cofactor-dependent protein refolding	1/198	0.00505051	32/18903	0.00169285	2.98	0.286256	0.365775	972
GO:0051443	BP	positive regulation of ubiquitin-protein transferase activity	1/198	0.00505051	32/18903	0.00169285	2.98	0.286256	0.365775	6187
GO:0071539	BP	protein localization to centrosome	1/198	0.00505051	32/18903	0.00169285	2.98	0.286256	0.365775	29887
GO:1903955	BP	positive regulation of protein targeting to mitochondrion	1/198	0.00505051	32/18903	0.00169285	2.98	0.286256	0.365775	9141
GO:1903963	BP	arachidonate transport	1/198	0.00505051	32/18903	0.00169285	2.98	0.286256	0.365775	4282
GO:0045580	BP	regulation of T cell differentiation	3/198	0.0151515	179/18903	0.0094694	1.6	0.289161	0.369289	972/3123/3659
GO:0001823	BP	mesonephros development	2/198	0.010101	102/18903	0.00539597	1.87	0.289572	0.369614	7422/4609
GO:0071216	BP	cellular response to biotic stimulus	4/198	0.020202	261/18903	0.0138073	1.46	0.292639	0.369962	7431/10318/1051/4282
GO:0034655	BP	nucleobase-containing compound catabolic process	6/198	0.030303	428/18903	0.0226419	1.34	0.29267	0.369962	1890/7431/8531/8635/4869/26986
GO:0032677	BP	regulation of interleukin-8 production	2/198	0.010101	103/18903	0.00544887	1.85	0.293447	0.369962	307/972
GO:0045639	BP	positive regulation of myeloid cell differentiation	2/198	0.010101	103/18903	0.00544887	1.85	0.293447	0.369962	972/3123
GO:0070167	BP	regulation of biomineral tissue development	2/198	0.010101	103/18903	0.00544887	1.85	0.293447	0.369962	468/1051
GO:0001881	BP	receptor recycling	1/198	0.00505051	33/18903	0.00174575	2.89	0.293745	0.369962	302
GO:0002828	BP	regulation of type 2 immune response	1/198	0.00505051	33/18903	0.00174575	2.89	0.293745	0.369962	972
GO:0030947	BP	regulation of vascular endothelial growth factor receptor signaling pathway	1/198	0.00505051	33/18903	0.00174575	2.89	0.293745	0.369962	4504
GO:0033032	BP	regulation of myeloid cell apoptotic process	1/198	0.00505051	33/18903	0.00174575	2.89	0.293745	0.369962	4282
GO:0036475	BP	neuron death in response to oxidative stress	1/198	0.00505051	33/18903	0.00174575	2.89	0.293745	0.369962	468
GO:0045736	BP	negative regulation of cyclin-dependent protein serine/threonine kinase activity	1/198	0.00505051	33/18903	0.00174575	2.89	0.293745	0.369962	1026
GO:0045907	BP	positive regulation of vasoconstriction	1/198	0.00505051	33/18903	0.00174575	2.89	0.293745	0.369962	857
GO:0045943	BP	positive regulation of transcription by RNA polymerase I	1/198	0.00505051	33/18903	0.00174575	2.89	0.293745	0.369962	468
GO:0048566	BP	embryonic digestive tract development	1/198	0.00505051	33/18903	0.00174575	2.89	0.293745	0.369962	5919
GO:0048799	BP	animal organ maturation	1/198	0.00505051	33/18903	0.00174575	2.89	0.293745	0.369962	29887
GO:0048841	BP	regulation of axon extension involved in axon guidance	1/198	0.00505051	33/18903	0.00174575	2.89	0.293745	0.369962	7422
GO:0050901	BP	leukocyte tethering or rolling	1/198	0.00505051	33/18903	0.00174575	2.89	0.293745	0.369962	7412
GO:0050974	BP	detection of mechanical stimulus involved in sensory perception	1/198	0.00505051	33/18903	0.00174575	2.89	0.293745	0.369962	7852
GO:0051204	BP	protein insertion into mitochondrial membrane	1/198	0.00505051	33/18903	0.00174575	2.89	0.293745	0.369962	9141
GO:0098801	BP	regulation of renal system process	1/198	0.00505051	33/18903	0.00174575	2.89	0.293745	0.369962	1535
GO:1901380	BP	negative regulation of potassium ion transmembrane transport	1/198	0.00505051	33/18903	0.00174575	2.89	0.293745	0.369962	857
GO:1902992	BP	negative regulation of amyloid precursor protein catabolic process	1/198	0.00505051	33/18903	0.00174575	2.89	0.293745	0.369962	1191
GO:1904030	BP	negative regulation of cyclin-dependent protein kinase activity	1/198	0.00505051	33/18903	0.00174575	2.89	0.293745	0.369962	1026
GO:1904893	BP	negative regulation of receptor signaling pathway via STAT	1/198	0.00505051	33/18903	0.00174575	2.89	0.293745	0.369962	857
GO:2000191	BP	regulation of fatty acid transport	1/198	0.00505051	33/18903	0.00174575	2.89	0.293745	0.369962	4282
GO:0031331	BP	positive regulation of cellular catabolic process	6/198	0.030303	429/18903	0.0226948	1.34	0.294483	0.370695	857/26353/664/26986/665/1191
GO:0110148	BP	biomineralization	3/198	0.0151515	181/18903	0.0095752	1.58	0.294867	0.370857	468/1051/29887
GO:0031668	BP	cellular response to extracellular stimulus	4/198	0.020202	262/18903	0.0138602	1.46	0.294983	0.370857	123/468/7412/1026
GO:0070588	BP	calcium ion transmembrane transport	5/198	0.0252525	345/18903	0.0182511	1.38	0.295081	0.370857	8996/857/1535/6236/302
GO:0006626	BP	protein targeting to mitochondrion	2/198	0.010101	104/18903	0.00550177	1.84	0.297319	0.371639	9141/665
GO:0006641	BP	triglyceride metabolic process	2/198	0.010101	104/18903	0.00550177	1.84	0.297319	0.371639	718/857
GO:0006892	BP	post-Golgi vesicle-mediated transport	2/198	0.010101	104/18903	0.00550177	1.84	0.297319	0.371639	10791/3875
GO:0014896	BP	muscle hypertrophy	2/198	0.010101	104/18903	0.00550177	1.84	0.297319	0.371639	1535/54206
GO:0032637	BP	interleukin-8 production	2/198	0.010101	104/18903	0.00550177	1.84	0.297319	0.371639	307/972
GO:0070252	BP	actin-mediated cell contraction	2/198	0.010101	104/18903	0.00550177	1.84	0.297319	0.371639	857/7168
GO:0110020	BP	regulation of actomyosin structure organization	2/198	0.010101	104/18903	0.00550177	1.84	0.297319	0.371639	6281/7168
GO:1903522	BP	regulation of blood circulation	4/198	0.020202	263/18903	0.0139131	1.45	0.297331	0.371639	133/857/79191/7168
GO:0002791	BP	regulation of peptide secretion	3/198	0.0151515	182/18903	0.0096281	1.57	0.297723	0.371639	972/3123/9324
GO:0046890	BP	regulation of lipid biosynthetic process	3/198	0.0151515	182/18903	0.0096281	1.57	0.297723	0.371639	133/718/972
GO:0097553	BP	calcium ion transmembrane import into cytosol	3/198	0.0151515	182/18903	0.0096281	1.57	0.297723	0.371639	8996/857/1535
GO:0019216	BP	regulation of lipid metabolic process	5/198	0.0252525	347/18903	0.0183569	1.38	0.29915	0.371639	133/718/857/972/5919
GO:0008361	BP	regulation of cell size	3/198	0.0151515	183/18903	0.009681	1.57	0.30058	0.371639	7422/4869/4504
GO:0000289	BP	nuclear-transcribed mRNA poly(A) tail shortening	1/198	0.00505051	34/18903	0.00179866	2.81	0.301155	0.371639	26986
GO:0007095	BP	mitotic G2 DNA damage checkpoint signaling	1/198	0.00505051	34/18903	0.00179866	2.81	0.301155	0.371639	1026
GO:0009112	BP	nucleobase metabolic process	1/198	0.00505051	34/18903	0.00179866	2.81	0.301155	0.371639	1890
GO:0009954	BP	proximal/distal pattern formation	1/198	0.00505051	34/18903	0.00179866	2.81	0.301155	0.371639	79191
GO:0010984	BP	regulation of lipoprotein particle clearance	1/198	0.00505051	34/18903	0.00179866	2.81	0.301155	0.371639	302
GO:0032743	BP	positive regulation of interleukin-2 production	1/198	0.00505051	34/18903	0.00179866	2.81	0.301155	0.371639	6188
GO:0033238	BP	regulation of cellular amine metabolic process	1/198	0.00505051	34/18903	0.00179866	2.81	0.301155	0.371639	4837
GO:0034383	BP	low-density lipoprotein particle clearance	1/198	0.00505051	34/18903	0.00179866	2.81	0.301155	0.371639	302
GO:0035308	BP	negative regulation of protein dephosphorylation	1/198	0.00505051	34/18903	0.00179866	2.81	0.301155	0.371639	23645
GO:0035335	BP	peptidyl-tyrosine dephosphorylation	1/198	0.00505051	34/18903	0.00179866	2.81	0.301155	0.371639	1843
GO:0036336	BP	dendritic cell migration	1/198	0.00505051	34/18903	0.00179866	2.81	0.301155	0.371639	7852
GO:0039528	BP	cytoplasmic pattern recognition receptor signaling pathway in response to virus	1/198	0.00505051	34/18903	0.00179866	2.81	0.301155	0.371639	330
GO:0051973	BP	positive regulation of telomerase activity	1/198	0.00505051	34/18903	0.00179866	2.81	0.301155	0.371639	4609
GO:0086004	BP	regulation of cardiac muscle cell contraction	1/198	0.00505051	34/18903	0.00179866	2.81	0.301155	0.371639	857
GO:0090322	BP	regulation of superoxide metabolic process	1/198	0.00505051	34/18903	0.00179866	2.81	0.301155	0.371639	1535
GO:1902624	BP	positive regulation of neutrophil migration	1/198	0.00505051	34/18903	0.00179866	2.81	0.301155	0.371639	972
GO:1905508	BP	protein localization to microtubule organizing center	1/198	0.00505051	34/18903	0.00179866	2.81	0.301155	0.371639	29887
GO:0032479	BP	regulation of type I interferon production	2/198	0.010101	105/18903	0.00555467	1.82	0.301188	0.371639	2597/3659
GO:0032606	BP	type I interferon production	2/198	0.010101	105/18903	0.00555467	1.82	0.301188	0.371639	2597/3659
GO:0071868	BP	cellular response to monoamine stimulus	2/198	0.010101	105/18903	0.00555467	1.82	0.301188	0.371639	858/468
GO:0071870	BP	cellular response to catecholamine stimulus	2/198	0.010101	105/18903	0.00555467	1.82	0.301188	0.371639	858/468
GO:0110149	BP	regulation of biomineralization	2/198	0.010101	105/18903	0.00555467	1.82	0.301188	0.371639	468/1051
GO:0006869	BP	lipid transport	6/198	0.030303	433/18903	0.0229064	1.32	0.301757	0.372148	857/123/2173/4282/302/1191
GO:0050728	BP	negative regulation of inflammatory response	3/198	0.0151515	184/18903	0.0097339	1.56	0.303439	0.373833	7130/6223/3123
GO:0090087	BP	regulation of peptide transport	3/198	0.0151515	184/18903	0.0097339	1.56	0.303439	0.373833	972/3123/9324
GO:0001841	BP	neural tube formation	2/198	0.010101	106/18903	0.00560758	1.8	0.305053	0.375237	133/6201
GO:0006754	BP	ATP biosynthetic process	2/198	0.010101	106/18903	0.00560758	1.8	0.305053	0.375237	226/2023
GO:0022600	BP	digestive system process	2/198	0.010101	106/18903	0.00560758	1.8	0.305053	0.375237	1890/29887
GO:0002040	BP	sprouting angiogenesis	3/198	0.0151515	185/18903	0.00978681	1.55	0.306299	0.37634	7422/5228/5315
GO:2000045	BP	regulation of G1/S transition of mitotic cell cycle	3/198	0.0151515	185/18903	0.00978681	1.55	0.306299	0.37634	595/1026/2273
GO:0002719	BP	negative regulation of cytokine production involved in immune response	1/198	0.00505051	35/18903	0.00185156	2.73	0.308489	0.37634	684
GO:0010737	BP	protein kinase A signaling	1/198	0.00505051	35/18903	0.00185156	2.73	0.308489	0.37634	4282
GO:0014808	BP	release of sequestered calcium ion into cytosol by sarcoplasmic reticulum	1/198	0.00505051	35/18903	0.00185156	2.73	0.308489	0.37634	8996
GO:0016242	BP	negative regulation of macroautophagy	1/198	0.00505051	35/18903	0.00185156	2.73	0.308489	0.37634	26471
GO:0030212	BP	hyaluronan metabolic process	1/198	0.00505051	35/18903	0.00185156	2.73	0.308489	0.37634	7130
GO:0035633	BP	maintenance of blood-brain barrier	1/198	0.00505051	35/18903	0.00185156	2.73	0.308489	0.37634	7422
GO:0042462	BP	eye photoreceptor cell development	1/198	0.00505051	35/18903	0.00185156	2.73	0.308489	0.37634	7422
GO:0043276	BP	anoikis	1/198	0.00505051	35/18903	0.00185156	2.73	0.308489	0.37634	857
GO:0043372	BP	positive regulation of CD4-positive, alpha-beta T cell differentiation	1/198	0.00505051	35/18903	0.00185156	2.73	0.308489	0.37634	3123
GO:0050685	BP	positive regulation of mRNA processing	1/198	0.00505051	35/18903	0.00185156	2.73	0.308489	0.37634	5935
GO:0070528	BP	protein kinase C signaling	1/198	0.00505051	35/18903	0.00185156	2.73	0.308489	0.37634	7422
GO:0090050	BP	positive regulation of cell migration involved in sprouting angiogenesis	1/198	0.00505051	35/18903	0.00185156	2.73	0.308489	0.37634	7422
GO:1905898	BP	positive regulation of response to endoplasmic reticulum stress	1/198	0.00505051	35/18903	0.00185156	2.73	0.308489	0.37634	857
GO:2000352	BP	negative regulation of endothelial cell apoptotic process	1/198	0.00505051	35/18903	0.00185156	2.73	0.308489	0.37634	51129
GO:0002444	BP	myeloid leukocyte mediated immunity	2/198	0.010101	107/18903	0.00566048	1.78	0.308914	0.376385	718/3133
GO:0032963	BP	collagen metabolic process	2/198	0.010101	107/18903	0.00566048	1.78	0.308914	0.376385	7431/54206
GO:0051924	BP	regulation of calcium ion transport	4/198	0.020202	268/18903	0.0141776	1.42	0.3091	0.376385	7852/857/1535/6236
GO:0000075	BP	cell cycle checkpoint signaling	3/198	0.0151515	186/18903	0.00983971	1.54	0.30916	0.376385	595/1026/1843
GO:0016050	BP	vesicle organization	5/198	0.0252525	353/18903	0.0186743	1.35	0.311409	0.378928	858/857/6281/29887/302
GO:0014812	BP	muscle cell migration	2/198	0.010101	108/18903	0.00571338	1.77	0.312771	0.379418	3486/7168
GO:0032231	BP	regulation of actin filament bundle assembly	2/198	0.010101	108/18903	0.00571338	1.77	0.312771	0.379418	6281/7168
GO:0061387	BP	regulation of extent of cell growth	2/198	0.010101	108/18903	0.00571338	1.77	0.312771	0.379418	7422/4504
GO:0062014	BP	negative regulation of small molecule metabolic process	2/198	0.010101	108/18903	0.00571338	1.77	0.312771	0.379418	54541/26471
GO:0071867	BP	response to monoamine	2/198	0.010101	108/18903	0.00571338	1.77	0.312771	0.379418	858/468
GO:0071869	BP	response to catecholamine	2/198	0.010101	108/18903	0.00571338	1.77	0.312771	0.379418	858/468
GO:0010721	BP	negative regulation of cell development	3/198	0.0151515	188/18903	0.00994551	1.52	0.314886	0.379531	7422/567/4504
GO:0061138	BP	morphogenesis of a branching epithelium	3/198	0.0151515	188/18903	0.00994551	1.52	0.314886	0.379531	133/7422/4609
GO:1903169	BP	regulation of calcium ion transmembrane transport	3/198	0.0151515	188/18903	0.00994551	1.52	0.314886	0.379531	857/1535/6236
GO:0000460	BP	maturation of 5.8S rRNA	1/198	0.00505051	36/18903	0.00190446	2.65	0.315745	0.379531	6227
GO:0001569	BP	branching involved in blood vessel morphogenesis	1/198	0.00505051	36/18903	0.00190446	2.65	0.315745	0.379531	7422
GO:0010614	BP	negative regulation of cardiac muscle hypertrophy	1/198	0.00505051	36/18903	0.00190446	2.65	0.315745	0.379531	54206
GO:0010922	BP	positive regulation of phosphatase activity	1/198	0.00505051	36/18903	0.00190446	2.65	0.315745	0.379531	23645
GO:0031112	BP	positive regulation of microtubule polymerization or depolymerization	1/198	0.00505051	36/18903	0.00190446	2.65	0.315745	0.379531	6188
GO:0032228	BP	regulation of synaptic transmission, GABAergic	1/198	0.00505051	36/18903	0.00190446	2.65	0.315745	0.379531	81539
GO:0043243	BP	positive regulation of protein-containing complex disassembly	1/198	0.00505051	36/18903	0.00190446	2.65	0.315745	0.379531	664
GO:0045738	BP	negative regulation of DNA repair	1/198	0.00505051	36/18903	0.00190446	2.65	0.315745	0.379531	6188
GO:0048261	BP	negative regulation of receptor-mediated endocytosis	1/198	0.00505051	36/18903	0.00190446	2.65	0.315745	0.379531	302
GO:0086005	BP	ventricular cardiac muscle cell action potential	1/198	0.00505051	36/18903	0.00190446	2.65	0.315745	0.379531	857
GO:0097484	BP	dendrite extension	1/198	0.00505051	36/18903	0.00190446	2.65	0.315745	0.379531	7852
GO:1903514	BP	release of sequestered calcium ion into cytosol by endoplasmic reticulum	1/198	0.00505051	36/18903	0.00190446	2.65	0.315745	0.379531	8996
GO:1903580	BP	positive regulation of ATP metabolic process	1/198	0.00505051	36/18903	0.00190446	2.65	0.315745	0.379531	2023
GO:1903749	BP	positive regulation of establishment of protein localization to mitochondrion	1/198	0.00505051	36/18903	0.00190446	2.65	0.315745	0.379531	9141
GO:1905332	BP	positive regulation of morphogenesis of an epithelium	1/198	0.00505051	36/18903	0.00190446	2.65	0.315745	0.379531	7422
GO:0048732	BP	gland development	6/198	0.030303	441/18903	0.0233296	1.3	0.316403	0.380009	7422/857/595/6175/1051/6648
GO:0048024	BP	regulation of mRNA splicing, via spliceosome	2/198	0.010101	109/18903	0.00576628	1.75	0.316624	0.380009	5935/4869
GO:1904063	BP	negative regulation of cation transmembrane transport	2/198	0.010101	109/18903	0.00576628	1.75	0.316624	0.380009	857/6236
GO:0090596	BP	sensory organ morphogenesis	4/198	0.020202	272/18903	0.0143893	1.4	0.31855	0.381935	7422/6169/468/113246
GO:1901988	BP	negative regulation of cell cycle phase transition	4/198	0.020202	272/18903	0.0143893	1.4	0.31855	0.381935	595/1026/2273/1843
GO:0006766	BP	vitamin metabolic process	2/198	0.010101	110/18903	0.00581918	1.74	0.320471	0.382731	4837/79001
GO:1904035	BP	regulation of epithelial cell apoptotic process	2/198	0.010101	110/18903	0.00581918	1.74	0.320471	0.382731	51129/26471
GO:2000060	BP	positive regulation of ubiquitin-dependent protein catabolic process	2/198	0.010101	110/18903	0.00581918	1.74	0.320471	0.382731	857/1191
GO:0051302	BP	regulation of cell division	3/198	0.0151515	190/18903	0.0100513	1.51	0.320613	0.382731	7422/5228/4609
GO:0002335	BP	mature B cell differentiation	1/198	0.00505051	37/18903	0.00195736	2.58	0.322926	0.382731	3956
GO:0003161	BP	cardiac conduction system development	1/198	0.00505051	37/18903	0.00195736	2.58	0.322926	0.382731	79191
GO:0008207	BP	C21-steroid hormone metabolic process	1/198	0.00505051	37/18903	0.00195736	2.58	0.322926	0.382731	133
GO:0010923	BP	negative regulation of phosphatase activity	1/198	0.00505051	37/18903	0.00195736	2.58	0.322926	0.382731	23645
GO:0010934	BP	macrophage cytokine production	1/198	0.00505051	37/18903	0.00195736	2.58	0.322926	0.382731	972
GO:0010935	BP	regulation of macrophage cytokine production	1/198	0.00505051	37/18903	0.00195736	2.58	0.322926	0.382731	972
GO:0021955	BP	central nervous system neuron axonogenesis	1/198	0.00505051	37/18903	0.00195736	2.58	0.322926	0.382731	113246
GO:0032435	BP	negative regulation of proteasomal ubiquitin-dependent protein catabolic process	1/198	0.00505051	37/18903	0.00195736	2.58	0.322926	0.382731	6135
GO:0038179	BP	neurotrophin signaling pathway	1/198	0.00505051	37/18903	0.00195736	2.58	0.322926	0.382731	54541
GO:0044319	BP	wound healing, spreading of cells	1/198	0.00505051	37/18903	0.00195736	2.58	0.322926	0.382731	977
GO:0045324	BP	late endosome to vacuole transport	1/198	0.00505051	37/18903	0.00195736	2.58	0.322926	0.382731	23484
GO:0048846	BP	axon extension involved in axon guidance	1/198	0.00505051	37/18903	0.00195736	2.58	0.322926	0.382731	7422
GO:0051084	BP	'de novo' post-translational protein folding	1/198	0.00505051	37/18903	0.00195736	2.58	0.322926	0.382731	972
GO:0060416	BP	response to growth hormone	1/198	0.00505051	37/18903	0.00195736	2.58	0.322926	0.382731	23484
GO:0071276	BP	cellular response to cadmium ion	1/198	0.00505051	37/18903	0.00195736	2.58	0.322926	0.382731	4504
GO:0090151	BP	establishment of protein localization to mitochondrial membrane	1/198	0.00505051	37/18903	0.00195736	2.58	0.322926	0.382731	9141
[truncated: 432 more rows]

## Sheet: Sheet6
Supplementary table 6. KEGG analyses of 219 common MECRGs.
ID	Description	GeneRatio1	GeneRatio	BgRatio1	BgRatio	enrich_factor	pvalue	qvalue	geneID
hsa03010	Ribosome	46/147	0.312925	167/8645	0.0193175	16.2	1.38265e-44	2.61975e-42	6187/6223/6224/6169/6156/6167/6141/6208/25873/6157/6134/6142/6137/6210/6202/6175/6205/11224/6128/6188/6222/6147/6227/6230/6193/2197/6234/6165/6135/6143/6181/6171/6133/7311/6207/6164/6160/6168/6217/6201/6228/23521/6232/6132/6191/6203
hsa05171	Coronavirus disease - COVID-19	49/147	0.333333	232/8645	0.0268363	12.42	1.86332e-41	1.76525e-39	718/6187/6223/6224/6169/6156/6167/6141/6208/25873/6157/6134/6142/6137/6210/6202/6175/6205/11224/6128/6188/6222/6147/6227/6230/6193/2197/6234/6165/6135/6143/6181/6171/6133/7311/6207/6164/6160/6168/6217/6201/6228/23521/6232/6132/6191/6203/716/715
hsa00010	Glycolysis / Gluconeogenesis	9/147	0.0612245	67/8645	0.00775014	7.9	1.71773e-06	0.000108488	3939/2597/5214/226/7167/5315/5230/5223/2023
hsa04145	Phagosome	12/147	0.0816327	152/8645	0.0175824	4.64	9.84498e-06	0.000466341	3106/718/3105/23480/3107/3133/3123/1535/203068/7846/10376/715
hsa04066	HIF-1 signaling pathway	10/147	0.0680272	109/8645	0.0126084	5.4	1.5059e-05	0.000570658	112399/7422/3939/2597/5214/226/7076/1026/5230/2023
hsa01230	Biosynthesis of amino acids	8/147	0.0544218	75/8645	0.00867553	6.27	3.72202e-05	0.00117537	2597/5214/226/7167/5315/5230/5223/2023
hsa04612	Antigen processing and presentation	8/147	0.0544218	78/8645	0.00902256	6.03	4.95531e-05	0.00134129	3106/3105/6892/567/3107/972/3133/3123
hsa05167	Kaposi sarcoma-associated herpesvirus infection	12/147	0.0816327	194/8645	0.0224407	3.64	0.00011019	0.00238794	3106/7422/718/3105/3107/595/3133/7316/4609/7311/2791/1026
hsa05163	Human cytomegalovirus infection	13/147	0.0884354	225/8645	0.0260266	3.4	0.000113427	0.00238794	7852/3106/7422/3105/6892/567/3107/595/468/3133/4609/2791/1026
hsa05416	Viral myocarditis	7/147	0.047619	67/8645	0.00775014	6.14	0.000132021	0.00250146	3106/3105/857/3107/595/3133/3123
hsa05330	Allograft rejection	5/147	0.0340136	38/8645	0.0043956	7.74	0.000424049	0.00730419	3106/3105/3107/3133/3123
hsa05219	Bladder cancer	5/147	0.0340136	41/8645	0.00474263	7.17	0.00060772	0.00899556	1890/7422/595/4609/1026
hsa05169	Epstein-Barr virus infection	11/147	0.0748299	202/8645	0.0233661	3.2	0.00063783	0.00899556	7431/3106/3105/6892/567/3107/595/3133/3123/4609/1026
hsa05332	Graft-versus-host disease	5/147	0.0340136	42/8645	0.0048583	7	0.000680505	0.00899556	3106/3105/3107/3133/3123
hsa01200	Carbon metabolism	8/147	0.0544218	115/8645	0.0133025	4.09	0.000737029	0.00899556	2597/5214/226/7167/5315/5230/5223/2023
hsa04940	Type I diabetes mellitus	5/147	0.0340136	43/8645	0.00497397	6.84	0.000759625	0.00899556	3106/3105/3107/3133/3123
hsa05230	Central carbon metabolism in cancer	6/147	0.0408163	70/8645	0.00809717	5.04	0.00116928	0.0130322	9123/3939/5214/4609/5315/5223
hsa05320	Autoimmune thyroid disease	5/147	0.0340136	53/8645	0.00613071	5.55	0.00197666	0.0208069	3106/3105/3107/3133/3123
hsa04141	Protein processing in endoplasmic reticulum	9/147	0.0612245	170/8645	0.0196645	3.11	0.00240705	0.0240038	5034/23480/468/10960/6746/7322/6748/23645/1410
hsa04610	Complement and coagulation cascades	6/147	0.0408163	86/8645	0.00994795	4.1	0.00335911	0.0318231	718/5265/716/7035/715/1191
hsa05166	Human T-cell leukemia virus 1 infection	10/147	0.0680272	222/8645	0.0256796	2.65	0.00451277	0.0407167	3106/3105/567/3107/595/468/3133/3123/4609/1026
hsa04218	Cellular senescence	8/147	0.0544218	156/8645	0.0180451	3.02	0.00504611	0.0434593	3106/3105/3486/3107/595/3133/4609/1026
hsa05203	Viral carcinogenesis	9/147	0.0612245	204/8645	0.0235975	2.59	0.00792871	0.0653166	3106/718/3105/3107/595/468/3133/5315/1026
hsa05418	Fluid shear stress and atherosclerosis	7/147	0.047619	139/8645	0.0160787	2.96	0.00941178	0.0733949	7422/858/857/1535/7412/1843/4257
hsa05132	Salmonella infection	10/147	0.0680272	249/8645	0.0288028	2.36	0.00987645	0.0733949	2597/330/4609/6188/6281/203068/7846/10376/302/388
hsa05170	Human immunodeficiency virus 1 infection	9/147	0.0612245	212/8645	0.0245228	2.5	0.0100714	0.0733949	7852/3106/3105/6892/567/3107/3133/684/2791
hsa00051	Fructose and mannose metabolism	3/147	0.0204082	34/8645	0.00393291	5.19	0.0196139	0.137641	5214/226/7167
hsa05150	Staphylococcus aureus infection	5/147	0.0340136	96/8645	0.0111047	3.06	0.0236028	0.159718	718/3123/3875/716/715
hsa05216	Thyroid cancer	3/147	0.0204082	37/8645	0.00427993	4.77	0.0245486	0.16039	595/4609/1026
hsa04137	Mitophagy - animal	5/147	0.0340136	103/8645	0.0119144	2.85	0.0307949	0.194494	468/664/7316/7311/665
hsa04922	Glucagon signaling pathway	5/147	0.0340136	107/8645	0.0123771	2.75	0.0354615	0.216743	3939/5214/468/5315/5223
hsa03320	PPAR signaling pathway	4/147	0.0272109	75/8645	0.00867553	3.14	0.0385271	0.228121	51129/123/2173/7316
hsa05133	Pertussis	4/147	0.0272109	76/8645	0.00879121	3.1	0.0401494	0.230523	718/3659/716/715
hsa04668	TNF signaling pathway	5/147	0.0340136	114/8645	0.0131868	2.58	0.0446318	0.244947	468/330/1051/3659/7412
hsa03018	RNA degradation	4/147	0.0272109	79/8645	0.00913823	2.98	0.0452472	0.244947	5214/26986/694/2023
hsa04514	Cell adhesion molecules	6/147	0.0408163	158/8645	0.0182765	2.23	0.0524116	0.275851	3106/3105/3107/3133/3123/7412
hsa05205	Proteoglycans in cancer	7/147	0.047619	205/8645	0.0237131	2.01	0.0602728	0.308651	7422/858/857/967/595/4609/1026
hsa05134	Legionellosis	3/147	0.0204082	56/8645	0.00647773	3.15	0.069545	0.346407	718/664/1195
hsa05222	Small cell lung cancer	4/147	0.0272109	92/8645	0.010642	2.56	0.0713022	0.346407	595/330/4609/1026
hsa05213	Endometrial cancer	3/147	0.0204082	58/8645	0.00670908	3.04	0.0755741	0.357983	595/4609/1026
hsa05012	Parkinson disease	8/147	0.0544218	266/8645	0.0307692	1.77	0.0834968	0.385864	56901/468/7316/203068/7846/7311/10376/1843
hsa05020	Prion disease	8/147	0.0544218	272/8645	0.0314633	1.73	0.0920981	0.41548	56901/858/857/468/1535/203068/7846/10376
hsa00030	Pentose phosphate pathway	2/147	0.0136054	31/8645	0.00358589	3.79	0.096984	0.427347	5214/226
hsa05165	Human papillomavirus infection	9/147	0.0612245	331/8645	0.038288	1.6	0.110832	0.463499	3106/7422/3105/3107/595/3133/3659/5315/1026
hsa05202	Transcriptional misregulation in cancer	6/147	0.0408163	193/8645	0.022325	1.83	0.110844	0.463499	3486/330/4609/1051/26471/1026
hsa05211	Renal cell carcinoma	3/147	0.0204082	69/8645	0.00798149	2.56	0.112527	0.463499	112399/7422/1026
hsa01524	Platinum drug resistance	3/147	0.0204082	73/8645	0.00844419	2.42	0.127392	0.506387	330/1026/4257
hsa04115	p53 signaling pathway	3/147	0.0204082	74/8645	0.00855986	2.38	0.131214	0.506387	3486/595/1026
hsa04510	Focal adhesion	6/147	0.0408163	203/8645	0.0234818	1.74	0.131942	0.506387	7422/858/857/5228/595/330
hsa04144	Endocytosis	7/147	0.047619	250/8645	0.0289184	1.65	0.13363	0.506387	7852/3106/858/3105/857/3107/3133
hsa05212	Pancreatic cancer	3/147	0.0204082	76/8645	0.00879121	2.32	0.138977	0.506394	7422/595/1026
hsa05220	Chronic myeloid leukemia	3/147	0.0204082	76/8645	0.00879121	2.32	0.138977	0.506394	595/4609/1026
hsa05140	Leishmaniasis	3/147	0.0204082	77/8645	0.00890688	2.29	0.142916	0.510922	718/3123/1535
hsa04216	Ferroptosis	2/147	0.0136054	41/8645	0.00474263	2.87	0.153637	0.539076	1356/2495
hsa00130	Ubiquinone and other terpenoid-quinone biosynthesis	1/147	0.00680272	11/8645	0.00127241	5.35	0.172017	0.590376	79001
hsa05210	Colorectal cancer	3/147	0.0204082	86/8645	0.00994795	2.05	0.179914	0.590376	595/4609/1026
hsa04068	FoxO signaling pathway	4/147	0.0272109	131/8645	0.0151533	1.8	0.183552	0.590376	595/664/1026/6648
hsa03050	Proteasome	2/147	0.0136054	46/8645	0.00532099	2.56	0.18391	0.590376	5696/5698
hsa04650	Natural killer cell mediated cytotoxicity	4/147	0.0272109	132/8645	0.0152689	1.78	0.186969	0.590376	3106/3105/3107/3133
hsa04540	Gap junction	3/147	0.0204082	88/8645	0.0101793	2	0.188469	0.590376	203068/7846/10376
hsa00620	Pyruvate metabolism	2/147	0.0136054	47/8645	0.00543667	2.5	0.190068	0.590376	3939/5315
hsa04210	Apoptosis	4/147	0.0272109	136/8645	0.0157316	1.73	0.200841	0.605006	468/330/7846/10376
hsa04672	Intestinal immune network for IgA production	2/147	0.0136054	49/8645	0.00566802	2.4	0.202465	0.605006	7852/3123
hsa05322	Systemic lupus erythematosus	4/147	0.0272109	137/8645	0.0158473	1.72	0.204358	0.605006	718/3123/716/715
hsa04120	Ubiquitin mediated proteolysis	4/147	0.0272109	142/8645	0.0164257	1.66	0.222204	0.647719	330/7316/7322/7311
hsa05215	Prostate cancer	3/147	0.0204082	97/8645	0.0112204	1.82	0.228134	0.65493	595/468/1026
hsa00360	Phenylalanine metabolism	1/147	0.00680272	16/8645	0.00185078	3.68	0.240158	0.669218	4282
hsa04933	AGE-RAGE signaling pathway in diabetic complications	3/147	0.0204082	100/8645	0.0115674	1.76	0.241701	0.669218	7422/595/7412
hsa05131	Shigellosis	6/147	0.0408163	247/8645	0.0285714	1.43	0.243757	0.669218	718/664/7316/10318/7322/7311
hsa05130	Pathogenic Escherichia coli infection	5/147	0.0340136	198/8645	0.0229034	1.49	0.247239	0.669218	2597/6188/203068/7846/10376
hsa00910	Nitrogen metabolism	1/147	0.00680272	17/8645	0.00196645	3.46	0.253102	0.67544	768
hsa04370	VEGF signaling pathway	2/147	0.0136054	59/8645	0.00682475	1.99	0.265415	0.689286	7422/3315
hsa04151	PI3K-Akt signaling pathway	8/147	0.0544218	359/8645	0.0415269	1.31	0.266664	0.689286	7422/54541/5228/595/468/4609/2791/1026
hsa04928	Parathyroid hormone synthesis, secretion and action	3/147	0.0204082	106/8645	0.0122614	1.66	0.269204	0.689286	468/4666/1026
hsa05206	MicroRNAs in cancer	7/147	0.047619	310/8645	0.0358589	1.33	0.275358	0.693261	7431/7422/54541/595/4609/7168/1026
hsa04213	Longevity regulating pathway - multiple species	2/147	0.0136054	61/8645	0.0070561	1.93	0.278075	0.693261	6648/1410
hsa03250	Viral life cycle - HIV-1	2/147	0.0136054	63/8645	0.00728745	1.87	0.290722	0.711332	7852/684
hsa05207	Chemical carcinogenesis - receptor activation	5/147	0.0340136	212/8645	0.0245228	1.39	0.292832	0.711332	7422/595/468/4609/4257
hsa04140	Autophagy - animal	4/147	0.0272109	165/8645	0.0190862	1.43	0.308479	0.717906	54541/664/7316/7311
hsa04670	Leukocyte transendothelial migration	3/147	0.0204082	115/8645	0.0133025	1.53	0.311044	0.717906	7852/1535/7412
hsa04630	JAK-STAT signaling pathway	4/147	0.0272109	166/8645	0.0192019	1.42	0.312332	0.717906	595/4609/1026/2273
hsa00340	Histidine metabolism	1/147	0.00680272	22/8645	0.00254482	2.67	0.314611	0.717906	55748
hsa05221	Acute myeloid leukemia	2/147	0.0136054	67/8645	0.00775014	1.76	0.315925	0.717906	595/4609
hsa05225	Hepatocellular carcinoma	4/147	0.0272109	168/8645	0.0194332	1.4	0.320052	0.717906	595/4609/1026/4257
hsa03060	Protein export	1/147	0.00680272	23/8645	0.0026605	2.56	0.326295	0.717906	23480
hsa04530	Tight junction	4/147	0.0272109	170/8645	0.0196645	1.38	0.327786	0.717906	8531/595/7846/10376
hsa05208	Chemical carcinogenesis - reactive oxygen species	5/147	0.0340136	223/8645	0.0257953	1.32	0.329639	0.717906	56901/7422/1535/6648/4257
hsa04917	Prolactin signaling pathway	2/147	0.0136054	70/8645	0.00809717	1.68	0.3347	0.720646	595/3659
hsa04919	Thyroid hormone signaling pathway	3/147	0.0204082	121/8645	0.0139965	1.46	0.339082	0.721877	5214/595/4609
hsa05218	Melanoma	2/147	0.0136054	72/8645	0.00832851	1.63	0.347136	0.722781	595/1026
hsa05223	Non-small cell lung cancer	2/147	0.0136054	72/8645	0.00832851	1.63	0.347136	0.722781	595/1026
hsa05214	Glioma	2/147	0.0136054	75/8645	0.00867553	1.57	0.365644	0.746851	595/1026
hsa05152	Tuberculosis	4/147	0.0272109	180/8645	0.0208213	1.31	0.366579	0.746851	718/972/3123/1051
hsa04926	Relaxin signaling pathway	3/147	0.0204082	129/8645	0.0149219	1.37	0.376346	0.753652	7422/468/2791
hsa05100	Bacterial invasion of epithelial cells	2/147	0.0136054	77/8645	0.00890688	1.53	0.377873	0.753652	858/857
hsa04392	Hippo signaling pathway - multiple species	1/147	0.00680272	29/8645	0.00335454	2.03	0.39236	0.761014	83937
hsa00983	Drug metabolism - other enzymes	2/147	0.0136054	80/8645	0.0092539	1.47	0.396031	0.761014	1890/4257
hsa04010	MAPK signaling pathway	6/147	0.0408163	301/8645	0.0348178	1.17	0.40525	0.761014	7422/5228/468/4609/1843/3315
hsa00410	beta-Alanine metabolism	1/147	0.00680272	31/8645	0.00358589	1.9	0.412918	0.761014	55748
hsa05310	Asthma	1/147	0.00680272	31/8645	0.00358589	1.9	0.412918	0.761014	3123
hsa04814	Motor proteins	4/147	0.0272109	193/8645	0.022325	1.22	0.416828	0.761014	203068/7846/10376/7168
hsa00052	Galactose metabolism	1/147	0.00680272	32/8645	0.00370156	1.84	0.422937	0.761014	5214
hsa00640	Propanoate metabolism	1/147	0.00680272	32/8645	0.00370156	1.84	0.422937	0.761014	3939
hsa04215	Apoptosis - multiple species	1/147	0.00680272	32/8645	0.00370156	1.84	0.422937	0.761014	330
hsa01232	Nucleotide metabolism	2/147	0.0136054	85/8645	0.00983227	1.38	0.425745	0.761014	1890/2987
hsa04012	ErbB signaling pathway	2/147	0.0136054	85/8645	0.00983227	1.38	0.425745	0.761014	4609/1026
hsa04130	SNARE interactions in vesicular transport	1/147	0.00680272	33/8645	0.00381724	1.78	0.432786	0.766369	10791
hsa04710	Circadian rhythm	1/147	0.00680272	34/8645	0.00393291	1.73	0.442468	0.7704	79365
hsa04211	Longevity regulating pathway	2/147	0.0136054	89/8645	0.010295	1.32	0.448966	0.7704	468/6648
hsa04727	GABAergic synapse	2/147	0.0136054	89/8645	0.010295	1.32	0.448966	0.7704	2791/81539
hsa05224	Breast cancer	3/147	0.0204082	147/8645	0.017004	1.2	0.458252	0.7704	595/4609/1026
hsa00350	Tyrosine metabolism	1/147	0.00680272	36/8645	0.00416426	1.63	0.461342	0.7704	4282
hsa05226	Gastric cancer	3/147	0.0204082	149/8645	0.0172354	1.18	0.467096	0.7704	595/4609/1026
hsa00760	Nicotinate and nicotinamide metabolism	1/147	0.00680272	37/8645	0.00427993	1.59	0.470539	0.7704	4837
hsa05143	African trypanosomiasis	1/147	0.00680272	37/8645	0.00427993	1.59	0.470539	0.7704	7412
hsa05323	Rheumatoid arthritis	2/147	0.0136054	93/8645	0.0107577	1.26	0.471656	0.7704	7422/3123
hsa04934	Cushing syndrome	3/147	0.0204082	155/8645	0.0179294	1.14	0.49324	0.779352	595/468/1026
hsa00260	Glycine, serine and threonine metabolism	1/147	0.00680272	40/8645	0.00462695	1.47	0.497207	0.779352	5223
hsa01522	Endocrine resistance	2/147	0.0136054	98/8645	0.011336	1.2	0.499223	0.779352	595/1026
hsa05417	Lipid and atherosclerosis	4/147	0.0272109	215/8645	0.0248699	1.09	0.49949	0.779352	468/1535/7412/6648
hsa04110	Cell cycle	3/147	0.0204082	157/8645	0.0181608	1.12	0.501816	0.779352	595/4609/1026
hsa04390	Hippo signaling pathway	3/147	0.0204082	157/8645	0.0181608	1.12	0.501816	0.779352	595/330/4609
hsa05160	Hepatitis C	3/147	0.0204082	158/8645	0.0182765	1.12	0.506077	0.779579	595/4609/1026
hsa00860	Porphyrin metabolism	1/147	0.00680272	43/8645	0.00497397	1.37	0.52254	0.792654	1356
hsa05161	Hepatitis B	3/147	0.0204082	162/8645	0.0187392	1.09	0.522931	0.792654	468/4609/1026
hsa04064	NF-kappa B signaling pathway	2/147	0.0136054	104/8645	0.0120301	1.13	0.531075	0.798609	330/7412
hsa04930	Type II diabetes mellitus	1/147	0.00680272	46/8645	0.00532099	1.28	0.546605	0.81021	5315
hsa04350	TGF-beta signaling pathway	2/147	0.0136054	108/8645	0.0124928	1.09	0.551538	0.81021	2014/4609
hsa05145	Toxoplasmosis	2/147	0.0136054	111/8645	0.0128398	1.06	0.566472	0.81021	330/3123
hsa05030	Cocaine addiction	1/147	0.00680272	49/8645	0.00566802	1.2	0.569465	0.81021	468
hsa04725	Cholinergic synapse	2/147	0.0136054	113/8645	0.0130711	1.04	0.576229	0.81021	468/2791
hsa00330	Arginine and proline metabolism	1/147	0.00680272	50/8645	0.00578369	1.18	0.576827	0.81021	55748
hsa05110	Vibrio cholerae infection	1/147	0.00680272	50/8645	0.00578369	1.18	0.576827	0.81021	23480
hsa05144	Malaria	1/147	0.00680272	50/8645	0.00578369	1.18	0.576827	0.81021	7412
hsa04979	Cholesterol metabolism	1/147	0.00680272	51/8645	0.00589936	1.15	0.584065	0.81021	51129
hsa04724	Glutamatergic synapse	2/147	0.0136054	115/8645	0.0133025	1.02	0.585827	0.81021	2791/81539
hsa04726	Serotonergic synapse	2/147	0.0136054	115/8645	0.0133025	1.02	0.585827	0.81021	2791/1843
hsa00270	Cysteine and methionine metabolism	1/147	0.00680272	52/8645	0.00601504	1.13	0.591179	0.811688	3939
hsa05016	Huntington disease	5/147	0.0340136	306/8645	0.0353962	0.96	0.599777	0.816797	56901/203068/7846/10376/6648
hsa04935	Growth hormone synthesis, secretion and action	2/147	0.0136054	120/8645	0.0138809	0.98	0.60912	0.816797	3486/468
hsa04152	AMPK signaling pathway	2/147	0.0136054	121/8645	0.0139965	0.97	0.613659	0.816797	5214/595
hsa04340	Hedgehog signaling pathway	1/147	0.00680272	56/8645	0.00647773	1.05	0.618449	0.816797	595
hsa00480	Glutathione metabolism	1/147	0.00680272	57/8645	0.00659341	1.03	0.624979	0.816797	4257
hsa00240	Pyrimidine metabolism	1/147	0.00680272	58/8645	0.00670908	1.01	0.631398	0.816797	1890
hsa05010	Alzheimer disease	6/147	0.0408163	384/8645	0.0444187	0.92	0.642148	0.816797	56901/2597/468/203068/7846/10376
hsa04978	Mineral absorption	1/147	0.00680272	60/8645	0.00694043	0.98	0.643911	0.816797	2495
hsa04728	Dopaminergic synapse	2/147	0.0136054	132/8645	0.0152689	0.89	0.660954	0.816797	468/2791
hsa00310	Lysine degradation	1/147	0.00680272	63/8645	0.00728745	0.93	0.661894	0.816797	5352
hsa05217	Basal cell carcinoma	1/147	0.00680272	63/8645	0.00728745	0.93	0.661894	0.816797	1026
hsa04270	Vascular smooth muscle contraction	2/147	0.0136054	134/8645	0.0155003	0.88	0.669041	0.816797	133/800
hsa04927	Cortisol synthesis and secretion	1/147	0.00680272	65/8645	0.0075188	0.9	0.673378	0.816797	468
hsa05321	Inflammatory bowel disease	1/147	0.00680272	65/8645	0.0075188	0.9	0.673378	0.816797	3123
hsa05415	Diabetic cardiomyopathy	3/147	0.0204082	203/8645	0.0234818	0.87	0.67574	0.816797	56901/2597/1535
hsa04915	Estrogen signaling pathway	2/147	0.0136054	137/8645	0.0158473	0.86	0.68088	0.816797	468/3875
hsa04720	Long-term potentiation	1/147	0.00680272	67/8645	0.00775014	0.88	0.684474	0.816797	468
hsa04371	Apelin signaling pathway	2/147	0.0136054	139/8645	0.0160787	0.85	0.688581	0.816797	595/2791
hsa05031	Amphetamine addiction	1/147	0.00680272	69/8645	0.00798149	0.85	0.695197	0.816797	468
hsa04936	Alcoholic liver disease	2/147	0.0136054	142/8645	0.0164257	0.83	0.699847	0.816797	718/595
hsa05204	Chemical carcinogenesis - DNA adducts	1/147	0.00680272	70/8645	0.00809717	0.84	0.700421	0.816797	4257
hsa05022	Pathways of neurodegeneration - multiple diseases	7/147	0.047619	476/8645	0.0550607	0.86	0.707176	0.816797	56901/468/7316/203068/7846/7311/10376
hsa00982	Drug metabolism - cytochrome P450	1/147	0.00680272	72/8645	0.00832851	0.82	0.710605	0.816797	4257
hsa00562	Inositol phosphate metabolism	1/147	0.00680272	73/8645	0.00844419	0.81	0.715567	0.816797	7167
hsa04723	Retrograde endocannabinoid signaling	2/147	0.0136054	148/8645	0.0171197	0.79	0.721374	0.816797	56901/2791
hsa04918	Thyroid hormone synthesis	1/147	0.00680272	75/8645	0.00867553	0.78	0.72524	0.816797	468
hsa00980	Metabolism of xenobiotics by cytochrome P450	1/147	0.00680272	78/8645	0.00902256	0.75	0.739139	0.816797	4257
hsa04261	Adrenergic signaling in cardiomyocytes	2/147	0.0136054	154/8645	0.0178138	0.76	0.741594	0.816797	468/7168
hsa04921	Oxytocin signaling pathway	2/147	0.0136054	154/8645	0.0178138	0.76	0.741594	0.816797	595/1026
hsa01521	EGFR tyrosine kinase inhibitor resistance	1/147	0.00680272	79/8645	0.00913823	0.74	0.743615	0.816797	7422
hsa04932	Non-alcoholic fatty liver disease	2/147	0.0136054	155/8645	0.0179294	0.76	0.744841	0.816797	56901/468
hsa05014	Amyotrophic lateral sclerosis	5/147	0.0340136	364/8645	0.0421053	0.81	0.747742	0.816797	56901/468/203068/7846/10376
hsa04217	Necroptosis	2/147	0.0136054	159/8645	0.0183921	0.74	0.757482	0.816797	330/2495
hsa04146	Peroxisome	1/147	0.00680272	83/8645	0.00960093	0.71	0.760769	0.816797	6648
hsa03083	Polycomb repressive complex	1/147	0.00680272	84/8645	0.0097166	0.7	0.764876	0.816797	7322
hsa04014	Ras signaling pathway	3/147	0.0204082	236/8645	0.027299	0.75	0.770326	0.816797	7422/5228/2791
hsa04911	Insulin secretion	1/147	0.00680272	86/8645	0.00994795	0.68	0.772882	0.816797	468
hsa04260	Cardiac muscle contraction	1/147	0.00680272	87/8645	0.0100636	0.68	0.776783	0.816797	7168
hsa05032	Morphine addiction	1/147	0.00680272	91/8645	0.0105263	0.65	0.791732	0.816797	2791
hsa04658	Th1 and Th2 cell differentiation	1/147	0.00680272	92/8645	0.010642	0.64	0.795311	0.816797	3123
hsa04912	GnRH signaling pathway	1/147	0.00680272	93/8645	0.0107577	0.63	0.798829	0.816797	468
hsa04310	Wnt signaling pathway	2/147	0.0136054	174/8645	0.0201272	0.68	0.8002	0.816797	595/4609
hsa04657	IL-17 signaling pathway	1/147	0.00680272	94/8645	0.0108733	0.63	0.802287	0.816797	1051
hsa03015	mRNA surveillance pathway	1/147	0.00680272	97/8645	0.0112204	0.61	0.81231	0.816797	26986
hsa04713	Circadian entrainment	1/147	0.00680272	97/8645	0.0112204	0.61	0.81231	0.816797	2791
hsa05410	Hypertrophic cardiomyopathy	1/147	0.00680272	97/8645	0.0112204	0.61	0.81231	0.816797	7168
hsa04925	Aldosterone synthesis and secretion	1/147	0.00680272	98/8645	0.011336	0.6	0.815538	0.816797	468
hsa04640	Hematopoietic cell lineage	1/147	0.00680272	99/8645	0.0114517	0.59	0.81871	0.816797	3123
hsa04061	Viral protein interaction with cytokine and cytokine receptor	1/147	0.00680272	100/8645	0.0115674	0.59	0.821829	0.816797	7852
hsa05142	Chagas disease	1/147	0.00680272	102/8645	0.0117987	0.58	0.827906	0.816797	718
hsa05146	Amoebiasis	1/147	0.00680272	102/8645	0.0117987	0.58	0.827906	0.816797	3315
hsa04621	NOD-like receptor signaling pathway	2/147	0.0136054	186/8645	0.0215153	0.63	0.829465	0.816797	330/1535
hsa05414	Dilated cardiomyopathy	1/147	0.00680272	103/8645	0.0119144	0.57	0.830868	0.816797	7168
hsa04625	C-type lectin receptor signaling pathway	1/147	0.00680272	104/8645	0.0120301	0.57	0.833778	0.816797	3659
hsa05034	Alcoholism	2/147	0.0136054	188/8645	0.0217467	0.63	0.833952	0.816797	468/2791
hsa04613	Neutrophil extracellular trap formation	2/147	0.0136054	191/8645	0.0220937	0.62	0.840485	0.816797	718/1535
hsa04062	Chemokine signaling pathway	2/147	0.0136054	192/8645	0.0222094	0.61	0.842611	0.816797	7852/2791
hsa04659	Th17 cell differentiation	1/147	0.00680272	108/8645	0.0124928	0.54	0.844932	0.816797	3123
hsa04722	Neurotrophin signaling pathway	1/147	0.00680272	119/8645	0.0137652	0.49	0.871915	0.838604	468
hsa04015	Rap1 signaling pathway	2/147	0.0136054	210/8645	0.0242915	0.56	0.876745	0.83899	7422/5228
hsa00230	Purine metabolism	1/147	0.00680272	128/8645	0.0148062	0.46	0.890482	0.847052	2987
hsa04142	Lysosome	1/147	0.00680272	132/8645	0.0152689	0.45	0.89785	0.847052	967
hsa00190	Oxidative phosphorylation	1/147	0.00680272	134/8645	0.0155003	0.44	0.901348	0.847052	56901
hsa04380	Osteoclast differentiation	1/147	0.00680272	135/8645	0.015616	0.44	0.903052	0.847052	1535
hsa05162	Measles	1/147	0.00680272	138/8645	0.015963	0.43	0.90799	0.847489	595
hsa04550	Signaling pathways regulating pluripotency of stem cells	1/147	0.00680272	143/8645	0.0165414	0.41	0.915671	0.849707	4609
hsa01240	Biosynthesis of cofactors	1/147	0.00680272	153/8645	0.0176981	0.38	0.929175	0.849707	79001
hsa04020	Calcium signaling pathway	2/147	0.0136054	253/8645	0.0292655	0.46	0.932626	0.849707	7852/7422
hsa04148	Efferocytosis	1/147	0.00680272	156/8645	0.0180451	0.38	0.93279	0.849707	1051
hsa04150	mTOR signaling pathway	1/147	0.00680272	156/8645	0.0180451	0.38	0.93279	0.849707	54541
hsa04022	cGMP-PKG signaling pathway	1/147	0.00680272	167/8645	0.0193175	0.35	0.944546	0.855603	468
hsa05164	Influenza A	1/147	0.00680272	171/8645	0.0197802	0.34	0.948294	0.855603	3123
hsa04360	Axon guidance	1/147	0.00680272	182/8645	0.0210526	0.32	0.957352	0.859683	7852
hsa04060	Cytokine-cytokine receptor interaction	2/147	0.0136054	297/8645	0.0343551	0.4	0.964545	0.862056	7852/9235
hsa04810	Regulation of actin cytoskeleton	1/147	0.00680272	229/8645	0.0264893	0.26	0.981326	0.869708	7852
hsa04714	Thermogenesis	1/147	0.00680272	232/8645	0.0268363	0.25	0.982287	0.869708	56901
hsa04080	Neuroactive ligand-receptor interaction	2/147	0.0136054	367/8645	0.0424523	0.32	0.987721	0.870452	133/718

## Sheet: Sheet7
Supplementary table 7. The results of univariate Cox regression analysis. for 71 prognostic MECRGs.
id	HR	HR.95L	HR.95H	pvalue
EGLN3	0.905226	0.831205	0.985839	0.0221581
TYMP	1.30632	1.09361	1.56039	0.00321029
NNMT	1.12903	1.00687	1.26601	0.0377959
TMSB10	1.35787	1.09581	1.68259	0.00516865
TNFAIP6	0.924284	0.858548	0.995053	0.0364653
YBX3	1.41324	1.10249	1.81157	0.00633122
RPS2	1.5481	1.18675	2.01947	0.00127084
LGALS1	1.52701	1.27034	1.83553	6.52722e-06
RNASET2	1.23729	1.09531	1.39767	0.00061731
LDHA	0.837806	0.705424	0.99503	0.0437228
GAPDH	1.29712	1.01254	1.66168	0.0395316
EMP3	1.54984	1.2304	1.95222	0.00019877
PFKP	0.842618	0.747231	0.950183	0.00521203
RPS19	1.38179	1.10636	1.72578	0.00435679
PDCD5	3.06987	2.21074	4.26287	2.14125e-11
SPARC	0.820209	0.705727	0.953262	0.00976583
ANXA4	0.802846	0.693282	0.929725	0.00335366
PLIN2	0.869738	0.800368	0.945121	0.000998775
P4HB	1.28842	1.02145	1.62517	0.032424
B2M	0.71927	0.602135	0.859192	0.000279781
TIMP1	1.4816	1.28149	1.71296	1.09489e-07
CCND1	0.773476	0.69237	0.864084	5.50209e-06
RPL27A	1.36583	1.06525	1.75121	0.0139544
BNIP3	0.763703	0.66605	0.875674	0.000112529
RBM3	0.600019	0.468744	0.768057	5.01809e-05
VKORC1	1.51442	1.19139	1.92504	0.000697383
TNIP1	0.681695	0.567889	0.818308	3.9299e-05
CYBA	1.41267	1.1494	1.73625	0.00102657
PLOD2	1.26258	1.08748	1.46588	0.00220674
TAGLN2	1.45822	1.12013	1.89835	0.00506405
ERGIC1	0.774569	0.633012	0.947782	0.0131086
UBE2D2	0.689534	0.516454	0.920618	0.0117076
TGFBI	1.10374	1.03226	1.18017	0.00386188
CEBPB	1.4721	1.26095	1.71859	9.81289e-07
LEPROTL1	0.677721	0.561446	0.818077	5.10183e-05
NPM1	0.715141	0.581525	0.879457	0.00148694
RPLP2	1.40388	1.1167	1.7649	0.00366951
PPIB	1.81582	1.29154	2.55293	0.000599723
RPL41	0.749079	0.603675	0.929507	0.00869391
NDRG1	0.780068	0.692494	0.878716	4.35097e-05
RSL1D1	0.694036	0.54421	0.885109	0.00324443
SSR4	1.43895	1.10655	1.87121	0.00661901
NUPR1	1.22547	1.06218	1.41386	0.00532464
RARRES2	1.16429	1.01436	1.33639	0.0305678
RPS23	0.730542	0.560195	0.952689	0.0204627
TPM1	0.83243	0.71345	0.971252	0.0197727
ANXA2	1.32689	1.06362	1.65533	0.0121897
BNIP3L	0.810701	0.704928	0.932346	0.00326049
GNG11	0.769881	0.643971	0.920409	0.00410198
PNRC1	0.801953	0.661608	0.972068	0.0245383
CDKN1A	0.706731	0.590467	0.845889	0.000153685
PGK1	0.696576	0.599488	0.809387	2.34241e-06
TMEM176A	0.916947	0.842284	0.998229	0.0454069
TSC22D3	0.817078	0.714111	0.934892	0.00328632
SLC17A3	0.896208	0.848061	0.947089	0.000100474
HMGN3	1.29594	1.03887	1.61662	0.0215592
DUSP1	0.791937	0.693671	0.904125	0.000558491
TCEA3	0.778056	0.676924	0.894296	0.000411595
HSPB1	1.30303	1.06919	1.588	0.00871789
SLC38A1	0.777537	0.659562	0.916613	0.00272627
PGAM1	0.77618	0.668635	0.901023	0.000869705
CALD1	0.843685	0.740431	0.961336	0.0107117
ENO1	0.822719	0.70593	0.958829	0.0124829
KLF6	0.684189	0.595589	0.785968	8.15468e-08
TMEM176B	0.903796	0.829625	0.984598	0.0205993
CNDP2	0.701128	0.614808	0.799568	1.1778e-07
C1S	1.27253	1.14643	1.41251	6.00081e-06
RHOB	0.725183	0.649002	0.810305	1.391e-08
ERRFI1	0.88971	0.80685	0.98108	0.0191334
C1R	1.32001	1.18202	1.47409	8.28079e-07
CCDC146	0.900957	0.833157	0.974275	0.00897915

## Sheet: Sheet8
Supplementary table 8. A total of 92 published signatures were retrieved from the literatures.
	Model	PMID	Author	Journal
1	Aging.(Albany.NY).Guo	33686951	Guo	Aging.(Albany.NY)
2	Aging.(Albany.NY).Shen	35617983	Shen	Aging.(Albany.NY)
3	Aging.(Albany.NY).Tian	34606472	Tian	Aging.(Albany.NY)
4	Aging.(Albany.NY).Wang	36516496	Wang	Aging.(Albany.NY)
5	Aging.(Albany.NY).Zheng	34370716	Zheng	Aging.(Albany.NY)
6	Am.J.Cancer.Res.Wei	36119844	Wei	Am.J.Cancer.Res
7	Ann.Transl.Med.Zhang	31930049	Zhang	Ann.Transl.Med
8	Biol.Direct.Long	36209249	Long	Biol.Direct
9	BMC.Cancer.Li	34187413	Li	BMC.Cancer
10	BMC.Cancer.Xing	33836688	Xing	BMC.Cancer
11	BMC.Med.Genomics.Li	36163033	Li	BMC.Med.Genomics
12	Cancer.Cell.Int-2.Zhang	32002016	Zhang	Cancer.Cell.Int-2
13	Cancer.Cell.Int-3.Zhang	33372609	Zhang	Cancer.Cell.Int-3
14	Cancer.Cell.Int.Chen	32419773	Chen	Cancer.Cell.Int
15	Cancer.Manag.Res.Li	34471382	Li	Cancer.Manag.Res
16	Cancer.Med.Chen	34535962	Chen	Cancer.Med
17	Cancers.(Basel).Chang	36612165	Chang	Cancers.(Basel)
18	Cancers.(Basel).Zhang	36230866	Zhang	Cancers.(Basel)
19	Cell.Death.Discov.Hua	34537809	Hua	Cell.Death.Discov
20	Dis.Markers-1.Han	33224313	Han	Dis.Markers-1
21	Dis.Markers.Fan	36618968	Fan	Dis.Markers
22	Dis.Markers.Wang	35845137	Wang	Dis.Markers
23	Dis.Markers.Zhao	32952743	Zhao	Dis.Markers
24	Evid.Based.Complement.Alternat.Med.Zheng	32328125	Zheng	Evid.Based.Complement.Alternat.Med
25	Front.Cell.Dev.Biol-1.Zhang	36247012	Zhang	Front.Cell.Dev.Biol-1
26	Front.Cell.Dev.Biol-2.Zhang	35309925	Zhang	Front.Cell.Dev.Biol-2
27	Front.Cell.Dev.Biol.Fang	36247009	Fang	Front.Cell.Dev.Biol
28	Front.Cell.Dev.Biol.Zhan	34660570	Zhan	Front.Cell.Dev.Biol
29	Front.Genet-1.Li	35646056	Li	Front.Genet-1
30	Front.Genet-1.Zhao	34178024	Zhao	Front.Genet-1
31	Front.Genet-2.Li	35571068	Li	Front.Genet-2
32	Front.Genet.Chen	36338978	Chen	Front.Genet
33	Front.Genet.Cheng	36118874	Cheng	Front.Genet
34	Front.Genet.Guo	33488669	Guo	Front.Genet
35	Front.Genet.He	35237298	He	Front.Genet
36	Front.Genet.Lin	35281845	Lin	Front.Genet
37	Front.Genet.Lu	34149798	Lu	Front.Genet
38	Front.Genet.Mei	36092880	Mei	Front.Genet
39	Front.Genet.Nie	36186450	Nie	Front.Genet
40	Front.Genet.Peng	35656315	Peng	Front.Genet
41	Front.Genet.Sun	36531222	Sun	Front.Genet
42	Front.Genet.Wang	35903358	Wang	Front.Genet
43	Front.Genet.Yu	36035192	Yu	Front.Genet
44	Front.Immunol-2.Wang	35686121	Wang	Front.Immunol-2
45	Front.Immunol-3.Wang	35812454	Wang	Front.Immunol-3
46	Front.Immunol.Fu	36248876	Fu	Front.Immunol
47	Front.Immunol.Hua	35936012	Hua	Front.Immunol
48	Front.Immunol.Xie	36059531	Xie	Front.Immunol
49	Front.Med.(Lausanne).Che	34778292	Che	Front.Med.(Lausanne)
50	Front.Mol.Biosci.Liu	34646862	Liu	Front.Mol.Biosci
51	Front.Mol.Biosci.Sun	35155566	Sun	Front.Mol.Biosci
52	Front.Mol.Biosci.Zhang	34988121	Zhang	Front.Mol.Biosci
53	Front.Oncol-1.Gao	34692518	Gao	Front.Oncol-1
54	Front.Oncol-1.Sun	34568046	Sun	Front.Oncol-1
55	Front.Oncol-1.Zhang	36158645	Zhang	Front.Oncol-1
56	Front.Oncol-2.Chen	32547955	Chen	Front.Oncol-2
57	Front.Oncol-2.Zhang	33869003	Zhang	Front.Oncol-2
58	Front.Oncol-2.Zheng	35371994	Zheng	Front.Oncol-2
59	Front.Oncol.Chang	33996565	Chang	Front.Oncol
60	Front.Oncol.Ding	36568252	Ding	Front.Oncol
61	Front.Oncol.Huang	34660292	Huang	Front.Oncol
62	Front.Oncol.Jiang	34804944	Jiang	Front.Oncol
63	Front.Oncol.Ning	35141153	Ning	Front.Oncol
64	Front.Oncol.Pei	35860566	Pei	Front.Oncol
65	Front.Oncol.Tao	36353536	Tao	Front.Oncol
66	Front.Oncol.Wu	30941304	Wu	Front.Oncol
67	Front.Oncol.Xiong	36439501	Xiong	Front.Oncol
68	Front.Oncol.Yin	36276091	Yin	Front.Oncol
69	Front.Oncol.Zeng	36237326	Zeng	Front.Oncol
70	Front.Pharmacol.Liu	36588677	Liu	Front.Pharmacol
71	Genes.(Basel).Bian	35627236	Bian	Genes.(Basel)
72	Genes.(Basel).Zhang	36292781	Zhang	Genes.(Basel)
73	Int.Immunopharmacol.Shen	32044664	Shen	Int.Immunopharmacol
74	Int.J.Gen.Med.Li	34629897	Li	Int.J.Gen.Med
75	Int.J.Genomics.Wu	34631874	Wu	Int.J.Genomics
76	J.Cell.Physiol.Chen	30417359	Chen	J.Cell.Physiol
77	J.Cell.Physiol.Song	31140607	Song	J.Cell.Physiol
78	J.Healthc.Eng.Gan	36349258	Gan	J.Healthc.Eng
79	J.Healthc.Eng.Yu	36591111	Yu	J.Healthc.Eng
80	J.Inflamm.Res.Liu	34611422	Liu	J.Inflamm.Res
81	J.Oncol.Wang	34422053	Wang	J.Oncol
82	J.Oncol.Zhang	36536785	Zhang	J.Oncol
83	Med.Sci.Monit.Pan	31194719	Pan	Med.Sci.Monit
84	Medicine.(Baltimore).Wang	35945780	Wang	Medicine.(Baltimore)
85	Oncol.Lett.Liu	35949606	Liu	Oncol.Lett
86	Oncol.Lett.Wang	35761938	Wang	Oncol.Lett
87	Oxid.Med.Cell.Longev.Wu	34868460	Wu	Oxid.Med.Cell.Longev
88	Sci.Rep.Huang	35140327	Huang	Sci.Rep
89	Sci.Rep.Liu	32737333	Liu	Sci.Rep
90	Transl.Cancer.Res.Guan	35402182	Guan	Transl.Cancer.Res
91	Vaccines.(Basel).Shi	34960256	Shi	Vaccines.(Basel)
92	World.J.Surg.Oncol.Sun	35422048	Sun	World.J.Surg.Oncol
